# Supplementary material for: A regulatory element associated to NAFLD in the promoter of DIO1 controls LDL-C, HDL-C and triglycerides in hepatic cells
Source: Lipids Health Dis. 2024 Feb 16;23:48. doi: 10.1186/s12944-024-02029-9 (PMC10870585; doi:10.1186/s12944-024-02029-9)
Supplement: Supplementary file 3 — Additional file 3. [file 12944_2024_2029_MOESM3_ESM.xlsx]

## Sheet: Summary
Table	Legend
Table S3A	DEGs in HepG2 cells edited with gRNA-1
Table S3B	DEGs in HepG2 cells edited with gRNA-2

## Sheet: Table S3A
DEGs in HepG2 cells edited with gRNA-1
Gene	baseMean	log2FoldChange	lfcSE	stat	pvalue	padj
TNNI2	253.764	-6.73373	0.575091	-11.709	1.1465e-31	1.292e-27
MATN3	604.475	3.56725	0.336118	10.6131	2.58975e-26	1.45919e-22
FGG	479.874	-3.94769	0.395449	-9.9828	1.81283e-23	6.80958e-20
PCK1	521.59	-3.99379	0.408779	-9.77005	1.51384e-22	4.26487e-19
AFP	709.918	-4.39342	0.455209	-9.65144	4.84721e-22	1.09246e-18
APOC3	3169.85	-3.0611	0.324975	-9.4195	4.53257e-21	8.51292e-18
TIMP1	714.824	3.38902	0.384716	8.80916	1.26085e-18	2.02979e-15
CDH2	110.38	-6.31339	0.731169	-8.63465	5.89095e-18	8.29814e-15
NRP2	129.343	-4.46672	0.520509	-8.58144	9.36928e-18	1.17314e-14
MEP1A	189.917	4.07266	0.484541	8.40519	4.27167e-17	4.81374e-14
UNC93A	97.3982	-4.8617	0.60792	-7.99726	1.27219e-15	1.3033e-12
LYZ	3279.43	2.15805	0.292214	7.38518	1.52253e-13	1.42978e-10
NLRP1	89.8482	4.60886	0.632249	7.28962	3.10823e-13	2.69436e-10
LSP1	149.498	3.01718	0.418569	7.20831	5.66487e-13	4.55982e-10
HIST1H2BM	399.909	2.90948	0.410021	7.09592	1.28491e-12	9.65309e-10
FKBP8	211.801	-3.43938	0.485659	-7.08189	1.422e-12	1.00153e-09
G6PC	179.032	-2.86744	0.409177	-7.00783	2.42047e-12	1.60448e-09
TMEM86B	80.996	-4.01456	0.576335	-6.96566	3.26863e-12	2.04634e-09
ACSM2A	108.108	-3.35938	0.487198	-6.89532	5.37446e-12	3.18762e-09
NDRG1	922.653	-2.10802	0.306316	-6.88185	5.90819e-12	3.32897e-09
DIO1	62.7986	-6.29074	0.920104	-6.83699	8.08764e-12	4.33998e-09
HLA-A	613.019	-2.61084	0.389145	-6.70917	1.95741e-11	1.00264e-08
MMP11	175.293	-2.72787	0.420106	-6.49328	8.39881e-11	4.11505e-08
SLC22A7	868.169	-2.35531	0.363518	-6.47922	9.21956e-11	4.32897e-08
RELN	52.9307	-6.33494	1.00094	-6.329	2.46754e-10	1.11227e-07
AFMID	174.453	-2.77924	0.448794	-6.19269	5.91465e-10	2.56355e-07
MTTP	339.144	-2.083	0.340439	-6.11857	9.44161e-10	3.94065e-07
SLC13A3	290.25	-2.80071	0.462343	-6.05765	1.38128e-09	5.55914e-07
APOL1	193.319	-2.34401	0.387974	-6.04165	1.52542e-09	5.92757e-07
RAB31	70.8687	3.61727	0.599685	6.03194	1.61999e-09	6.08523e-07
DLK1	1897.05	1.91828	0.319624	6.00167	1.95298e-09	7.09941e-07
SLC23A1	77.9955	-3.98085	0.675611	-5.89222	3.8104e-09	1.34186e-06
PKLR	318.955	-2.09485	0.357781	-5.85512	4.76672e-09	1.62776e-06
APOA5	280.97	-2.06146	0.352402	-5.84975	4.9232e-09	1.63175e-06
SSR2	509.6	-1.86135	0.319662	-5.82287	5.7844e-09	1.86241e-06
ABCA5	60.2855	-3.40329	0.597365	-5.69717	1.21809e-08	3.81297e-06
FGB	51.517	-4.47227	0.788804	-5.66969	1.43059e-08	4.30749e-06
SLC39A4	1628.56	-1.74417	0.307772	-5.66708	1.45252e-08	4.30749e-06
C3	3688.26	-2.24781	0.398117	-5.64612	1.64113e-08	4.74204e-06
ESPN	691.219	-2.08467	0.370774	-5.62248	1.88232e-08	5.30297e-06
FSTL3	347.163	-2.17036	0.386465	-5.61592	1.95515e-08	5.3738e-06
HIST1H2BK	64.3763	-3.33903	0.595479	-5.6073	2.05511e-08	5.51407e-06
ADH6	242.021	-2.22535	0.397177	-5.60293	2.10752e-08	5.52318e-06
SDPR	62.9627	-3.33008	0.594962	-5.59714	2.17923e-08	5.58129e-06
COL2A1	42.1331	4.69989	0.847827	5.54346	2.96555e-08	7.4264e-06
EIF4B	399.849	-2.12776	0.388904	-5.47118	4.47047e-08	1.09517e-05
THBS1	132.875	-2.51609	0.460461	-5.46428	4.64792e-08	1.11441e-05
HMGCR	850.078	-1.76685	0.323711	-5.45811	4.81224e-08	1.12785e-05
LRP11	738.739	-1.65906	0.304149	-5.45475	4.90411e-08	1.12785e-05
OSBP2	271.915	-2.02217	0.374608	-5.39809	6.73524e-08	1.51799e-05
TNFAIP3	180.542	-2.75299	0.51059	-5.39178	6.97648e-08	1.53385e-05
TMEM45B	831.367	-1.72689	0.320513	-5.38789	7.12898e-08	1.53385e-05
DHRS2	13459.4	1.49436	0.277466	5.38576	7.21394e-08	1.53385e-05
CSNK1A1	1332.39	1.72633	0.323625	5.33435	9.58849e-08	2.00098e-05
LAMB2	426.378	-1.94267	0.364919	-5.32355	1.0176e-07	2.05793e-05
TKT	2344.05	-1.69836	0.319081	-5.32265	1.02267e-07	2.05793e-05
LBX2-AS1	451.547	-1.75334	0.330085	-5.31178	1.08559e-07	2.14622e-05
SRSF6	1466.42	1.7765	0.334931	5.30408	1.13244e-07	2.20026e-05
OSGIN1	600.892	-2.13649	0.406622	-5.25424	1.48638e-07	2.83899e-05
PHLDA1	898.936	2.06255	0.392839	5.25038	1.51788e-07	2.85082e-05
C8orf4	316.668	1.79802	0.343254	5.23817	1.62176e-07	2.996e-05
EPS8L2	417.278	-2.44096	0.469377	-5.20044	1.98818e-07	3.61368e-05
GPR97	46.7826	-3.60862	0.695013	-5.19216	2.07864e-07	3.71813e-05
HIST1H2AJ	1460.27	1.69465	0.326768	5.1861	2.14742e-07	3.78113e-05
DCBLD2	461.273	1.90374	0.368089	5.17194	2.31675e-07	4.01653e-05
DUSP9	1694.41	-1.90004	0.368785	-5.15217	2.57487e-07	4.3964e-05
PROC	805.501	-1.63764	0.318219	-5.14626	2.65725e-07	4.46934e-05
FAM19A4	37.7132	4.08836	0.798767	5.11834	3.08231e-07	5.08183e-05
ATF6	61.0124	-3.81352	0.745328	-5.11656	3.1116e-07	5.08183e-05
C19orf80	232.558	-1.97713	0.386733	-5.11239	3.18115e-07	5.1212e-05
FCGRT	582.259	-1.76918	0.348435	-5.07751	3.82422e-07	6.06974e-05
NAPA	291.433	-2.18569	0.431824	-5.06154	4.15875e-07	6.50902e-05
PPP1R35	82.3501	-2.84163	0.562157	-5.05486	4.30712e-07	6.61461e-05
CIDEB	585.316	-1.57542	0.311764	-5.05325	4.3436e-07	6.61461e-05
ACSM2B	313.836	-1.74896	0.346657	-5.04522	4.52988e-07	6.8063e-05
RPUSD4	182.354	-1.95836	0.38975	-5.02466	5.04317e-07	7.47782e-05
TNS4	72.9611	2.58906	0.515786	5.01964	5.17682e-07	7.57631e-05
DLX2	29.0375	5.38216	1.07757	4.99471	5.89237e-07	8.43284e-05
SLC39A13	55.2323	-2.98101	0.59691	-4.99408	5.91174e-07	8.43284e-05
IER3	881.734	1.75375	0.352706	4.97226	6.61772e-07	9.32189e-05
PLA2G2A	622.669	-1.57999	0.319036	-4.9524	7.33041e-07	0.000100099
UGT1A1	8949.22	1.54869	0.312833	4.95054	7.40067e-07	0.000100099
NUP205	57.8782	-3.18704	0.643791	-4.95043	7.40498e-07	0.000100099
C19orf77	405.896	-1.65164	0.333736	-4.94895	7.46143e-07	0.000100099
BMF	337.253	-1.67285	0.33981	-4.92289	8.52771e-07	0.000113057
IKBKAP	416.866	-2.02269	0.412282	-4.9061	9.29051e-07	0.000121738
EGR1	116.342	2.19368	0.44818	4.89465	9.84812e-07	0.000127016
TOP2A	1102.41	1.63662	0.334466	4.89324	9.91873e-07	0.000127016
SLC2A1	1798.68	1.82545	0.373558	4.88665	1.02568e-06	0.00012987
ITIH3	1020.5	-1.57271	0.322811	-4.87192	1.10518e-06	0.000138381
RARRES2	1738.11	-1.54819	0.318463	-4.86144	1.16533e-06	0.000144308
CHI3L1	28.3668	5.91795	1.22259	4.84049	1.29516e-06	0.000157725
BHMT2	410.089	-1.58655	0.327833	-4.8395	1.30166e-06	0.000157725
SCD	6853.73	-1.41392	0.293952	-4.81002	1.50913e-06	0.000180919
RUNX3	26.4896	5.2115	1.08474	4.80437	1.55243e-06	0.000182313
GLUL	1013.67	-1.58106	0.329094	-4.80428	1.55312e-06	0.000182313
HLA-C	28.3253	-6.77786	1.41973	-4.77405	1.80556e-06	0.000209761
LCN15	135.381	-2.16891	0.454605	-4.77097	1.8334e-06	0.000210823
TMPRSS2	31.3454	-4.2961	0.902085	-4.76242	1.91289e-06	0.000217741
B3GNT1	230.748	-2.03216	0.427048	-4.75861	1.94927e-06	0.000219663
AKR1B10	1418.79	1.47081	0.309938	4.7455	2.07996e-06	0.00023207
ATXN2	253.881	-2.06365	0.436965	-4.72268	2.32755e-06	0.000257149
LYVE1	31.2562	4.0532	0.860555	4.70998	2.47738e-06	0.000268488
ARHGEF26	47.2658	3.19818	0.679028	4.70995	2.47783e-06	0.000268488
PTPRF	1368.02	-1.82911	0.391189	-4.67578	2.9284e-06	0.000312605
NIPSNAP1	1744.42	-1.40565	0.300678	-4.67493	2.94047e-06	0.000312605
HIST1H4H	1089.07	1.40871	0.302569	4.65583	3.22679e-06	0.000339838
TMEM106A	159.682	-2.41642	0.520102	-4.64604	3.38371e-06	0.000353065
CAT	650.981	-1.67818	0.361864	-4.63759	3.52489e-06	0.000364422
GNMT	34.2012	-3.48403	0.757209	-4.60114	4.2018e-06	0.000430456
IL17B	62.654	2.61151	0.568431	4.59424	4.34322e-06	0.000440935
SH2B1	317.656	-1.72297	0.37558	-4.58749	4.48613e-06	0.000451376
FGFR3	49.0024	-3.05693	0.667099	-4.58243	4.59598e-06	0.000458337
KBTBD8	17.2765	7.64942	1.67679	4.56194	5.06837e-06	0.000501013
AKR1C1	12942.8	-1.4455	0.317319	-4.55535	5.22987e-06	0.000512482
COCH	767.125	1.62463	0.356954	4.55137	5.32973e-06	0.000517765
TTC38	180.918	-1.95315	0.431066	-4.53098	5.87121e-06	0.000565493
ZBTB2	194.288	1.88826	0.418246	4.51471	6.34033e-06	0.000605143
SERPINB9	135.157	-2.2356	0.495364	-4.51305	6.39027e-06	0.000605143
CLN6	219.46	1.71133	0.379751	4.50645	6.592e-06	0.000619044
FBXO2	636.983	-1.50986	0.335676	-4.49796	6.86096e-06	0.000638977
FOSL2	109.152	-2.24899	0.500505	-4.49343	7.00835e-06	0.000647354
HIST1H4K	356.613	1.50154	0.334587	4.48773	7.19857e-06	0.000659518
GRINA	477.984	-1.64065	0.365749	-4.48573	7.26655e-06	0.000660377
SLC16A6	48.3475	2.71691	0.605938	4.48381	7.33233e-06	0.000661024
RBP1	312.638	1.61077	0.359573	4.47966	7.47612e-06	0.000665848
LMAN1	55.8927	-2.58612	0.577404	-4.47887	7.50401e-06	0.000665848
SLC47A1	384.238	-1.57395	0.353859	-4.44796	8.66898e-06	0.000763209
TNFRSF21	800.806	1.43991	0.323886	4.44572	8.75972e-06	0.00076522
ALDH1L1	65.6378	-2.4765	0.558707	-4.43255	9.31234e-06	0.000806208
GLUD1	2335.16	-1.31849	0.297549	-4.43118	9.37202e-06	0.000806208
PLLP	466.396	1.83752	0.41583	4.41892	9.9196e-06	0.000846848
CEACAM1	558.239	1.51873	0.344027	4.41456	1.01214e-05	0.000857581
SERPINF2	1607.22	-1.37051	0.310775	-4.40998	1.03382e-05	0.000869409
LIPC	430.694	-1.43918	0.326794	-4.40395	1.06298e-05	0.000887314
LGALS1	575.247	1.36858	0.310955	4.40122	1.07642e-05	0.000889625
UGT2B4	70.6303	2.26257	0.514197	4.40019	1.08154e-05	0.000889625
PDLIM7	372.915	1.66869	0.380332	4.38746	1.14684e-05	0.0009365
ERP29	492.224	-1.86621	0.425696	-4.3839	1.16572e-05	0.000945069
PLK1	1035.85	1.35529	0.309424	4.38004	1.18659e-05	0.000955118
MYPOP	83.2227	-2.19873	0.502218	-4.37803	1.19754e-05	0.0009571
RPS9	2480.63	-1.47016	0.336441	-4.36976	1.24384e-05	0.000986395
HEPACAM	417.801	-1.46666	0.335743	-4.36838	1.2517e-05	0.000986395
TUBA1A	191.505	1.62884	0.373121	4.36545	1.26863e-05	0.000992791
TMA7	302.231	-2.05083	0.469989	-4.36358	1.27952e-05	0.000994405
RILPL1	51.2381	-2.71663	0.623427	-4.35757	1.31513e-05	0.00101509
FAM102A	237.845	-1.5914	0.365364	-4.35564	1.32676e-05	0.0010171
UGT1A3	48.2474	-2.75447	0.632863	-4.35239	1.3466e-05	0.00102131
PPP1R3C	38.4839	-3.18238	0.731283	-4.35178	1.35038e-05	0.00102131
TNFSF10	139.867	-1.91517	0.440501	-4.34772	1.3756e-05	0.00103344
XRCC3	78.6459	2.13673	0.494423	4.32167	1.54855e-05	0.00114871
GSN	959.25	-1.31289	0.3038	-4.32154	1.54942e-05	0.00114871
INSIG2	67.1488	-2.269	0.528609	-4.29239	1.76763e-05	0.00130192
ANO5	21.6251	4.53136	1.05787	4.28346	1.84012e-05	0.00134651
BTG1	77.6304	-2.55774	0.597418	-4.28132	1.85791e-05	0.00135076
ALYREF	1328.34	1.42191	0.33298	4.27026	1.95247e-05	0.00141041
MEGF6	21.1384	-5.15961	1.21061	-4.262	2.02603e-05	0.00145422
HNRNPAB	1545.38	1.43679	0.337285	4.25989	2.04531e-05	0.00145877
SERPIND1	1532.83	-1.44088	0.339479	-4.24438	2.19202e-05	0.00155358
COX20	303.413	1.43597	0.341766	4.20162	2.65008e-05	0.0018658
ODC1	1274.28	1.24882	0.297317	4.2003	2.66566e-05	0.0018658
PEG10	1397.22	1.2846	0.306123	4.19636	2.71233e-05	0.00188674
LRP1	638.532	-1.49378	0.356633	-4.18857	2.80724e-05	0.00194078
APOA1	43211.4	-1.1886	0.283879	-4.187	2.82661e-05	0.00194226
AGT	11422.2	-1.19666	0.285903	-4.18555	2.84479e-05	0.00194291
PHYH	162.148	-1.97381	0.472833	-4.17444	2.98719e-05	0.00202787
SKI	179.397	-1.60823	0.385707	-4.16957	3.05173e-05	0.00204758
TCEA2	111.73	-1.92033	0.460564	-4.16951	3.05257e-05	0.00204758
FADS1	335.369	-1.61784	0.388304	-4.16642	3.09426e-05	0.00206326
RAC3	88.9302	-2.21171	0.532101	-4.15656	3.23073e-05	0.00214159
SLC37A2	75.4597	2.51091	0.604497	4.15372	3.27119e-05	0.00215573
HIC2	63.2967	-2.29818	0.553793	-4.14989	3.32637e-05	0.00217935
SCARB1	1596.47	-1.19372	0.288891	-4.13206	3.59524e-05	0.00233076
NPNT	16.8048	-6.15424	1.48947	-4.13183	3.59883e-05	0.00233076
CPLX2	814.336	-1.77476	0.431584	-4.11219	3.91918e-05	0.00252373
PORCN	91.9017	2.1494	0.522908	4.11047	3.94846e-05	0.00252814
HIST1H2AD	435.485	1.41977	0.345519	4.1091	3.97211e-05	0.00252891
PFN1	5065.02	1.37001	0.333806	4.10421	4.05704e-05	0.00256817
PRKCZ	386.018	-1.4536	0.354282	-4.10294	4.07935e-05	0.00256817
PATZ1	66.9989	-2.30164	0.565263	-4.0718	4.66511e-05	0.00292062
TMSB10	4441.17	1.13773	0.280408	4.05741	4.96201e-05	0.00306659
FADS2	1094.89	-1.23239	0.303762	-4.05709	4.96889e-05	0.00306659
UQCR10	195.54	-1.53452	0.37828	-4.05657	4.97991e-05	0.00306659
GDPD5	138.27	-1.88283	0.465251	-4.04692	5.18962e-05	0.00317836
ICAM1	83.7562	-2.09712	0.519465	-4.03707	5.41225e-05	0.00329679
ZCCHC2	150.461	-2.27038	0.564097	-4.0248	5.70234e-05	0.00344962
HIST1H4J	336.705	1.39551	0.346806	4.02389	5.72437e-05	0.00344962
BCAS2	404.635	1.39655	0.347459	4.01932	5.83674e-05	0.00349863
PNPLA3	272.744	-1.44424	0.359684	-4.01531	5.93685e-05	0.00353981
CAMKMT	21.0357	-4.01462	1.00157	-4.00831	6.11544e-05	0.00359762
PKP4	175.796	1.60639	0.400778	4.00818	6.11885e-05	0.00359762
MXRA8	110.563	-1.88062	0.469244	-4.00777	6.12958e-05	0.00359762
RBP2	101.074	-1.84413	0.460709	-4.00282	6.25929e-05	0.00365471
C17orf61	242.507	-1.85029	0.462655	-3.99929	6.35332e-05	0.00369049
STOM	662.092	-1.33003	0.332898	-3.99531	6.46083e-05	0.0037337
ANKRD13A	224.137	-1.4707	0.368218	-3.9941	6.49412e-05	0.00373379
NDUFAF4	397.453	1.45246	0.364258	3.98745	6.67866e-05	0.0038204
FAM213B	250.656	-1.54683	0.388458	-3.98198	6.83429e-05	0.00388968
UGT2B11	54.1554	2.3849	0.599219	3.98002	6.89098e-05	0.00390223
F11	83.4948	-1.90656	0.479927	-3.97259	7.10944e-05	0.00400319
TEAD1	50.346	-2.39331	0.602612	-3.97156	7.1403e-05	0.00400319
IDH2	1505.25	-1.14471	0.288604	-3.96636	7.29777e-05	0.00406489
RAMP2	75.0009	2.03048	0.512107	3.96496	7.34084e-05	0.00406489
BOLA2B	1075.4	1.31918	0.3328	3.96387	7.37446e-05	0.00406489
EXOSC2	220.851	1.461	0.36864	3.96322	7.39465e-05	0.00406489
C1QBP	1408.78	1.32384	0.33455	3.95709	7.58691e-05	0.00415033
SDC1	391.22	-1.51869	0.385086	-3.94377	8.0209e-05	0.00436655
CCNL2	122.721	-2.09652	0.532113	-3.93999	8.14838e-05	0.00441462
HIST1H3D	360.73	1.40674	0.357147	3.93883	8.18788e-05	0.00441479
SLC5A9	196.911	-1.58236	0.402029	-3.93595	8.28696e-05	0.00444694
TMUB1	245.625	-1.5425	0.392173	-3.93321	8.38184e-05	0.00447654
SCRN2	147.946	-1.67587	0.427049	-3.92429	8.69842e-05	0.0046237
GDF15	2471.95	-1.24637	0.318033	-3.919	8.89165e-05	0.00470422
TESC	750.488	1.30905	0.334142	3.91766	8.94111e-05	0.00470829
FAM176A	231.622	1.52027	0.388717	3.91101	9.19114e-05	0.00479601
MMD	464.335	1.35913	0.347517	3.91096	9.19281e-05	0.00479601
INTS3	65.2412	-2.10641	0.538917	-3.9086	9.28324e-05	0.00481228
PSMG2	159.43	-1.78683	0.457233	-3.90792	9.3094e-05	0.00481228
ADCK3	454.276	-1.25745	0.321893	-3.90643	9.36716e-05	0.00482002
MKI67IP	410.895	1.46874	0.376879	3.89712	9.73429e-05	0.00498617
PDZK1	157.855	-1.53848	0.395288	-3.89204	9.94055e-05	0.00506878
TRAM2	395.851	1.27362	0.327607	3.88764	0.000101225	0.00513373
APLP2	1119.59	-1.42078	0.365544	-3.88676	0.00010159	0.00513373
MED24	264.256	-1.62124	0.418149	-3.87718	0.000105676	0.00531634
INHBE	208.509	-1.69188	0.436727	-3.874	0.000107065	0.00536228
OIP5	132.533	1.63574	0.422723	3.86955	0.000109038	0.00542887
UGT2A3	107.768	-1.79643	0.464334	-3.86883	0.000109358	0.00542887
ZNF720	23.424	-3.49629	0.90531	-3.86198	0.000112472	0.00554217
REEP6	525.938	-1.62621	0.421317	-3.85983	0.000113464	0.00554217
MTG1	159.405	-1.68696	0.43706	-3.85978	0.000113488	0.00554217
ACOX1	497.035	-1.56867	0.406441	-3.85953	0.000113607	0.00554217
SPTAN1	393.479	-1.46569	0.379964	-3.85744	0.000114581	0.00556558
KLC2	76.4716	-1.92723	0.499849	-3.85564	0.000115429	0.0055782
RTN4RL2	97.5017	-1.85541	0.481326	-3.85479	0.000115831	0.0055782
CYB5B	2493.01	1.21483	0.315702	3.84803	0.000119069	0.00570975
SLC25A47	36.2696	-2.76168	0.719324	-3.83928	0.000123395	0.00587939
PTPRA	261.078	-1.3635	0.355192	-3.83877	0.00012365	0.00587939
FBLN5	83.8948	-1.97842	0.515718	-3.83625	0.000124927	0.00591512
LGALS3	356.124	1.34424	0.350628	3.8338	0.000126179	0.00594944
SLC6A14	30.001	3.1144	0.813392	3.82891	0.000128714	0.00604366
PTAR1	74.1074	-1.92077	0.501894	-3.82704	0.000129694	0.00606439
COA4	175.394	-1.62231	0.424478	-3.8219	0.000132426	0.0061355
TFR2	191.399	-1.55063	0.405796	-3.82121	0.0001328	0.0061355
KRT17	113.25	-1.83513	0.48026	-3.82112	0.000132848	0.0061355
METTL21A	232.688	-1.36768	0.358057	-3.81971	0.000133608	0.00614542
KIF18A	78.4058	1.87174	0.491119	3.81117	0.000138309	0.00633577
C5	90.5673	1.86674	0.490042	3.80934	0.00013934	0.00634829
SAA4	484.106	1.22195	0.320979	3.80693	0.000140702	0.00634829
CYP8B1	38.195	-2.83532	0.744811	-3.80676	0.000140801	0.00634829
CREB3L3	56.8447	-2.25307	0.591871	-3.8067	0.000140835	0.00634829
SECISBP2L	32.5259	-2.75494	0.72404	-3.80496	0.000141827	0.0063675
CDKN3	578.304	1.27954	0.336573	3.80167	0.000143724	0.00642709
MAOB	72.2792	-2.01823	0.531122	-3.79993	0.000144737	0.00644679
CYP2S1	82.8689	1.9189	0.505197	3.79833	0.000145677	0.00646313
SOX12	366.443	-1.59855	0.421445	-3.79302	0.000148824	0.00657685
TRIM71	18.9219	-4.1461	1.09451	-3.78808	0.000151816	0.00666425
LINC00665	17.4608	4.18275	1.10454	3.78687	0.000152559	0.00666425
HNRNPH1	635.964	-1.34347	0.354774	-3.78684	0.000152576	0.00666425
CCND2	53.0138	2.33013	0.615744	3.78425	0.000154176	0.00670813
KHK	570.304	-1.20376	0.318601	-3.77828	0.000157914	0.00684435
PRELID2	13.8586	-5.87938	1.55683	-3.7765	0.000159046	0.00686699
FUCA2	817.258	1.17632	0.311732	3.7735	0.000160975	0.00692377
UVRAG	54.2408	-2.16161	0.573174	-3.77129	0.000162404	0.00695866
KREMEN1	84.9344	-1.88975	0.502015	-3.76434	0.000166991	0.0071281
NES	446.874	1.32936	0.3545	3.74995	0.000176869	0.00749655
SART1	84.1017	-1.876	0.500288	-3.74983	0.000176953	0.00749655
EIF4A1	5958.34	1.10118	0.293778	3.74835	0.000178002	0.00751277
C8A	74.2336	-1.9716	0.526505	-3.7447	0.000180609	0.00759433
AKR1B1	354.005	1.2582	0.336816	3.73559	0.000187279	0.00784554
CHD8	437.729	1.27871	0.342426	3.73427	0.000188257	0.0078573
KRT23	507.152	1.60467	0.430292	3.72925	0.000192049	0.00796653
CTSB	3974.05	-1.10061	0.295176	-3.72865	0.000192507	0.00796653
C18orf56	137.984	-1.51762	0.407086	-3.72801	0.000192995	0.00796653
DLX1	18.0949	3.90674	1.04838	3.72646	0.000194191	0.00798662
PIGS	274.91	-1.31679	0.353519	-3.7248	0.000195473	0.00801015
SH3GL1	243.381	-1.45174	0.390172	-3.72077	0.000198615	0.00806739
WNT11	94.5851	-1.85787	0.499369	-3.72042	0.000198888	0.00806739
KLF7	48.7221	-2.19826	0.590889	-3.72026	0.000199018	0.00806739
SIK2	90.9913	-1.79212	0.481912	-3.71877	0.000200197	0.0080861
C3orf70	32.2043	2.65528	0.714227	3.7177	0.000201044	0.00809131
BICC1	10.0768	-6.70132	1.80347	-3.71579	0.000202566	0.00812356
IL1R1	107.1	-1.93382	0.520766	-3.71341	0.000204484	0.0081714
PRKCSH	747.101	-1.43376	0.386327	-3.71127	0.000206224	0.00821178
GCKR	160.491	-1.49879	0.404422	-3.70599	0.000210564	0.00835509
IDI1	1242.91	-1.3253	0.358272	-3.69916	0.000216315	0.00855319
ACAP3	205.338	-1.49065	0.403529	-3.69404	0.000220718	0.00869675
SLIRP	650.064	1.3515	0.365997	3.69265	0.00022193	0.00870026
MYL9	783.158	1.11731	0.302617	3.69217	0.000222351	0.00870026
TUBB2A	879.836	1.10639	0.300055	3.68728	0.000226661	0.00883175
PTP4A3	128.959	-2.1177	0.574435	-3.68659	0.000227279	0.00883175
MLL	87.6724	-1.82839	0.496696	-3.6811	0.000232228	0.00899307
SLC7A10	21.022	3.39259	0.92281	3.67636	0.000236581	0.00913024
ATG9A	339.646	-1.4875	0.405946	-3.66428	0.000248031	0.00953947
PDE12	116.438	1.58067	0.431512	3.66309	0.000249187	0.00955132
TM4SF1	5359.07	1.18127	0.32271	3.66048	0.000251738	0.00959576
LOC100289187	12.442	-5.7193	1.56258	-3.66017	0.000252049	0.00959576
FAM20C	55.9961	-2.19514	0.60007	-3.65814	0.000254052	0.00963944
CYP4F3	302.488	-1.41727	0.387601	-3.65652	0.000255667	0.00966817
SUPT16H	660.825	1.18032	0.322942	3.6549	0.000257282	0.00968576
FOXQ1	285.625	-1.39678	0.382225	-3.65433	0.000257851	0.00968576
CLIC1	5478.4	1.01491	0.277974	3.65108	0.000261142	0.00977676
SF1	322.873	-1.56083	0.427704	-3.64933	0.000262927	0.00981101
SPC25	113.089	1.64463	0.451316	3.64408	0.000268346	0.00998019
SNRPE	707.009	1.32658	0.364383	3.64062	0.000271981	0.0100821
BCL3	37.2927	-2.87727	0.790678	-3.639	0.000273702	0.0101126
MAPRE2	61.7938	1.91808	0.527869	3.63364	0.000279449	0.0102912
APOA4	113.103	-1.79656	0.49458	-3.63251	0.000280683	0.010303
TBC1D5	74.0849	1.84501	0.508273	3.62996	0.000283466	0.0103714
ADA	140.801	1.51664	0.419106	3.61875	0.000296031	0.010796
EIF5A	5188.25	1.16854	0.323036	3.61737	0.000297612	0.0108187
GINS3	64.2762	1.99495	0.55172	3.61587	0.000299338	0.0108464
POLR3G	21.0357	3.33751	0.92332	3.61469	0.000300709	0.0108612
ATP10D	53.0297	2.51113	0.694999	3.61314	0.000302508	0.0108912
RBPMS2	28.3624	2.87676	0.797226	3.60846	0.000308015	0.0110542
STUB1	115.026	-1.60985	0.446425	-3.60608	0.000310856	0.0111208
ZNF585A	120.322	1.5675	0.434836	3.60479	0.0003124	0.0111281
FITM1	29.2825	-2.82182	0.783203	-3.60293	0.000314654	0.0111281
CCNA2	501.429	1.15005	0.319251	3.60233	0.000315379	0.0111281
CEBPD	26.7062	-2.95455	0.820323	-3.60169	0.000316149	0.0111281
ATP9A	43.9961	-2.33768	0.649083	-3.6015	0.000316384	0.0111281
DUSP6	95.799	1.63458	0.453922	3.60101	0.000316985	0.0111281
SRM	707.007	1.14959	0.320496	3.58692	0.000334612	0.0116853
RPL28	4463.91	-1.07269	0.299077	-3.58667	0.000334932	0.0116853
CASP3	596.694	1.41401	0.394907	3.58061	0.000342797	0.0119225
ACYP2	166.23	-1.41439	0.395101	-3.57981	0.000343846	0.0119225
DUSP5	29.5211	2.62298	0.733885	3.57411	0.000351422	0.0121478
ISYNA1	39.1209	-2.50743	0.701775	-3.57298	0.000352941	0.012163
METTL7A	716.215	-1.09374	0.306335	-3.5704	0.000356435	0.0122459
ABCC6	91.5495	-1.84084	0.51577	-3.56912	0.000358186	0.0122687
LINC00162	15.1689	6.03386	1.69263	3.56478	0.000364162	0.0124124
COPB2	572.173	-1.36695	0.383493	-3.56448	0.000364584	0.0124124
USP30	84.1013	-1.73326	0.486616	-3.56186	0.000368232	0.0124988
HEATR3	107.537	1.62133	0.455952	3.55592	0.000376662	0.0127091
POP5	112.851	1.5235	0.428521	3.55524	0.000377639	0.0127091
MLYCD	55.7692	-2.39886	0.674823	-3.5548	0.00037826	0.0127091
SLC13A5	995.165	-1.07707	0.303029	-3.55433	0.000378939	0.0127091
DNAJC7	602.851	1.15743	0.325726	3.55337	0.000380323	0.0127177
RAB1A	134.002	-1.74608	0.491606	-3.55178	0.000382628	0.0127569
SLC35A4	35.5392	-2.58387	0.728021	-3.54917	0.000386444	0.0128461
SCN1B	162.477	1.50983	0.425842	3.54553	0.000391826	0.0129867
SULF2	47.1658	-2.60015	0.73505	-3.53737	0.000404133	0.0133554
SLC6A11	206.591	1.392	0.393618	3.53642	0.000405587	0.0133642
GSTA1	1642.93	-1.21816	0.345012	-3.53077	0.000414347	0.0135974
TIFA	77.0944	1.71599	0.48613	3.5299	0.000415716	0.0135974
EXOG	40.6655	2.25478	0.638831	3.52954	0.000416284	0.0135974
GRAMD3	69.6434	-1.81215	0.514678	-3.52093	0.000430041	0.0140062
LOX	62.0559	2.05441	0.583746	3.51935	0.000432611	0.0140493
COPA	661.57	-1.20518	0.342993	-3.51371	0.00044189	0.0143061
TAF8	89.3432	-1.74591	0.496983	-3.51301	0.000443059	0.0143061
NUBPL	150.682	-1.83855	0.525482	-3.49879	0.000467377	0.0150482
AMBP	6132.01	-1.21581	0.348184	-3.49186	0.000479671	0.0154
METTL1	208.766	1.27191	0.364612	3.4884	0.000485921	0.0155161
HIST2H2BE	4709.02	0.977408	0.280193	3.48833	0.00048604	0.0155161
BOLA3	458.09	1.19666	0.343476	3.48396	0.000494048	0.0157103
KIF22	47.6888	-2.07231	0.594893	-3.4835	0.000494912	0.0157103
ILVBL	134.712	-1.54426	0.443464	-3.48226	0.000497209	0.0157389
PINK1	115.316	-1.64596	0.472814	-3.4812	0.000499173	0.0157503
GPATCH8	107.985	-1.57487	0.452539	-3.48007	0.000501283	0.0157503
LINC00263	88.8828	-1.67954	0.482652	-3.47981	0.000501763	0.0157503
DZIP1	54.0143	1.92849	0.554731	3.47645	0.000508102	0.015905
BCAM	1070.47	-1.2003	0.345425	-3.47484	0.000511158	0.0159563
TMEM87B	118.283	-1.65797	0.477995	-3.46859	0.000523199	0.0162871
ELF3	73.7656	-1.78421	0.514544	-3.46756	0.000525216	0.0163048
PRMT5	2105.99	1.01662	0.293337	3.46572	0.000528809	0.0163442
NOLC1	1513.77	1.07101	0.309057	3.46543	0.000529383	0.0163442
ZDHHC6	155.269	1.44933	0.418682	3.46165	0.000536885	0.0165305
ELK1	8.45923	-6.44596	1.86342	-3.45922	0.000541745	0.0166176
RDX	626.989	1.21888	0.352403	3.45876	0.000542664	0.0166176
U	525.025	-1.2084	0.349639	-3.45615	0.000547952	0.0167341
DAZAP2	632.938	-1.3657	0.39572	-3.45117	0.000558154	0.0169442
STIM1	165.895	-1.33244	0.386147	-3.4506	0.00055934	0.0169442
NOP10	1111.07	1.32591	0.384254	3.4506	0.000559345	0.0169442
NME1	141.568	1.381	0.400618	3.44717	0.000566492	0.0171148
GCDH	71.2644	-2.1166	0.614252	-3.44581	0.000569343	0.0171549
KLF10	87.9853	-2.08071	0.604185	-3.44382	0.000573558	0.0172358
LOC100216546	120.561	1.78756	0.519268	3.44246	0.000576441	0.0172764
PLXNB2	671.668	-1.48575	0.431721	-3.44147	0.000578562	0.0172892
SND1	577.598	-1.06542	0.309641	-3.44083	0.000579938	0.0172892
PDS5A	621.283	1.1866	0.345033	3.43908	0.000583695	0.0173553
ULBP3	18.8499	3.35931	0.977394	3.43701	0.000588176	0.0174425
EPHX1	1590.99	-0.987431	0.287574	-3.43365	0.000595505	0.0176135
PC	233.7	-1.33002	0.388011	-3.42778	0.000608532	0.0179294
MYBPH	7.76514	6.50964	1.89929	3.42741	0.000609369	0.0179294
TAF9B	109.873	1.60706	0.469036	3.42629	0.000611876	0.0179563
MRPS25	71.3357	-1.81963	0.531503	-3.42355	0.000618083	0.0180914
RNF128	250.656	-1.39868	0.408943	-3.42023	0.000625691	0.0182666
CCNE1	151.09	1.37149	0.401629	3.41482	0.000638241	0.0185849
CD99	1069.63	-1.07898	0.316236	-3.41193	0.000645039	0.0187344
RPL22	231.116	1.33686	0.392066	3.40978	0.000650163	0.0188347
EMC3	258.98	1.27136	0.373089	3.40767	0.000655203	0.0188922
CKB	804.031	1.069	0.313716	3.40754	0.000655503	0.0188922
RHBG	227.209	-1.43145	0.420286	-3.4059	0.00065947	0.0189297
S100A11	359.275	1.33871	0.393088	3.40561	0.000660161	0.0189297
PLOD2	360.135	-1.13121	0.332268	-3.40452	0.000662796	0.018957
CRB3	147.098	-1.52759	0.448951	-3.40258	0.000667533	0.0190441
AKIRIN1	511.336	1.2845	0.377769	3.40022	0.000673308	0.0191487
SNORA58	16.9178	3.73162	1.09763	3.3997	0.000674597	0.0191487
DHCR7	1804.81	-1.1502	0.338416	-3.39878	0.000676871	0.019165
ELP2	58.898	-1.95707	0.576488	-3.39482	0.000686748	0.0193959
ERBB2	235.396	-1.39631	0.411394	-3.39409	0.000688582	0.0193991
HOXA3	240.717	-1.23796	0.364839	-3.39318	0.000690856	0.0194146
XPO6	579.704	1.08248	0.319404	3.38905	0.000701349	0.0196344
CYB5A	1157.04	-1.01382	0.299227	-3.38813	0.000703717	0.0196344
FERMT1	256.776	1.28102	0.378098	3.38805	0.000703904	0.0196344
TIPIN	92.4745	1.62803	0.480651	3.38714	0.000706256	0.0196514
HERPUD1	515.402	-1.07844	0.319	-3.38067	0.000723093	0.0200475
ABCG8	47.8273	-1.99073	0.588919	-3.38031	0.000724051	0.0200475
MAX	96.7698	1.69325	0.501157	3.37868	0.000728342	0.0201141
HIST1H2BG	399.659	1.09757	0.324965	3.3775	0.000731493	0.0201141
DEPDC7	58.9497	-2.12606	0.629502	-3.37737	0.000731812	0.0201141
HAMP	5175	-0.96057	0.284595	-3.37522	0.00073756	0.0202081
HIST1H3E	33.8167	-2.34169	0.693883	-3.37475	0.000738816	0.0202081
SNX5	2683.52	1.01244	0.300169	3.37291	0.000743794	0.0202803
ECI1	295.508	-1.36596	0.405094	-3.37196	0.00074634	0.0202803
COMMD2	185.145	-1.45279	0.430867	-3.37177	0.000746857	0.0202803
GNPNAT1	431.22	1.23908	0.367898	3.368	0.000757166	0.0204941
MST1	1519.01	-1.29222	0.383726	-3.36756	0.000758367	0.0204941
UBE2L6	143.759	-1.63906	0.487124	-3.36476	0.000766096	0.0206534
MMP14	17.7591	-3.37419	1.00324	-3.36329	0.000770201	0.0206723
YPEL2	23.2249	-2.88921	0.859069	-3.36319	0.000770464	0.0206723
PROM1	17.6511	-3.3633	1.00055	-3.36146	0.000775305	0.0207528
CERS4	178.113	-1.61149	0.479674	-3.35956	0.000780656	0.020826
NR2F6	342.949	-1.23599	0.367942	-3.35918	0.000781737	0.020826
GALM	256.232	-1.46667	0.436778	-3.35794	0.000785252	0.020831
SULT2A1	1318.13	-1.09148	0.325064	-3.35772	0.000785872	0.020831
TRIM50	139.305	-1.4074	0.419224	-3.35716	0.000787469	0.020831
INPP5D	321.83	-1.29141	0.384849	-3.35561	0.000791893	0.0208989
AP3D1	442.221	-1.32422	0.394731	-3.35475	0.000794361	0.0209151
DANCR	488.781	1.08433	0.323654	3.35026	0.000807354	0.021136
RRP1B	392.025	1.13902	0.34006	3.34948	0.000809622	0.021136
CALD1	511.188	1.07921	0.322268	3.3488	0.000811618	0.021136
ALPK1	41.3623	-2.24647	0.670886	-3.34852	0.000812452	0.021136
PTGFRN	142.106	1.77666	0.530601	3.34839	0.000812825	0.021136
CALM1	364.122	1.10612	0.330384	3.34799	0.000814003	0.021136
TOMM34	698.142	1.05517	0.315946	3.33971	0.00083865	0.0217259
ICT1	199.731	1.27954	0.383347	3.33782	0.000844397	0.0218246
MECR	37.1627	-2.57613	0.77207	-3.33665	0.000847943	0.0218515
RPS6KA3	1687.52	1.10755	0.331979	3.3362	0.000849317	0.0218515
NOP58	512.615	1.04311	0.312729	3.3355	0.000851454	0.0218566
NOP56	1269.2	1.04735	0.314118	3.33426	0.000855265	0.0219045
FABP1	1595	-0.98279	0.294879	-3.33285	0.000859602	0.0219657
WDR46	117.279	1.44159	0.432766	3.3311	0.000865031	0.0220418
CPED1	123.907	1.49122	0.447729	3.33063	0.000866494	0.0220418
NDUFS4	251.673	-1.42879	0.429375	-3.32761	0.000875947	0.0222321
OSGEP	115.277	1.45546	0.438179	3.3216	0.000895022	0.0226634
C17orf99	11.4794	-4.83027	1.45446	-3.321	0.000896965	0.0226634
CDK12	538.911	1.11075	0.334746	3.3182	0.000906006	0.0228407
BHLHE40	693.69	-1.23544	0.372487	-3.31674	0.000910733	0.0229086
CPT1A	320.71	-1.12393	0.338933	-3.31609	0.000912875	0.0229113
FABP5	168.949	1.26929	0.383032	3.3138	0.000920362	0.0230479
SLC19A3	8.54459	-6.45487	1.94903	-3.31183	0.000926872	0.0230848
SNX13	80.0048	-1.61248	0.486919	-3.31159	0.00092767	0.0230848
ALCAM	109.694	-1.51175	0.456516	-3.3115	0.000927981	0.0230848
COL24A1	12.0427	4.65088	1.40525	3.30963	0.000934178	0.0231878
MMAB	76.0145	-1.77229	0.535605	-3.30895	0.000936458	0.0231933
SAP30BP	534.924	1.16966	0.353961	3.30449	0.000951507	0.0235143
MAPK3	436.223	-1.23942	0.375309	-3.3024	0.000958607	0.023638
SCARNA17	975.018	-1.30759	0.396206	-3.30028	0.000965871	0.0237651
GIP	7.11559	6.37509	1.93393	3.29645	0.000979147	0.0240392
HNRNPA3	295.395	-1.15065	0.349128	-3.29579	0.000981454	0.0240435
ANKRD11	389.157	1.12369	0.341052	3.29478	0.000984978	0.0240775
ZCCHC6	18.3055	-3.55491	1.0798	-3.29219	0.000994112	0.0242481
WDR35	89.5228	1.52893	0.464922	3.28857	0.00100697	0.0244569
PDLIM3	20.7902	3.08995	0.939747	3.28807	0.00100878	0.0244569
AGR2	11.8985	4.64102	1.41152	3.28795	0.00100918	0.0244569
LIX1L	99.7384	-1.47403	0.448862	-3.28393	0.00102371	0.0247514
MRPL48	103.11	-1.47921	0.450516	-3.28337	0.00102572	0.0247514
CCNYL1	82.2433	1.5662	0.477514	3.2799	0.00103843	0.0250044
NDUFB5	628.51	1.09075	0.333005	3.27547	0.00105486	0.0253459
CSTA	7.707	6.43616	1.96562	3.27437	0.00105897	0.0253904
NR5A2	44.9624	2.19581	0.670789	3.27348	0.00106233	0.025417
CERCAM	50.8078	-1.88571	0.576527	-3.2708	0.00107242	0.025604
SYDE1	72.5773	1.64118	0.50253	3.26584	0.00109138	0.0259567
KRT18	2006.25	0.926949	0.283841	3.26574	0.0010918	0.0259567
GNAI2	746.749	1.04513	0.320246	3.26353	0.00110035	0.0260379
CDC45	133.959	1.33874	0.410284	3.26296	0.00110256	0.0260379
MZT2A	256.749	-1.26964	0.389268	-3.2616	0.00110783	0.0260379
GCHFR	93.3735	-1.79006	0.548942	-3.26092	0.00111051	0.0260379
RAB6A	1327.44	-0.995162	0.30519	-3.26079	0.00111102	0.0260379
SEC62	972.085	1.10185	0.337911	3.26078	0.00111108	0.0260379
ZNF775	26.336	-2.53294	0.776809	-3.2607	0.00111139	0.0260379
SLC36A1	27.6318	-2.50774	0.769682	-3.25816	0.00112139	0.0261777
SAPCD2	142.716	1.55152	0.47622	3.258	0.001122	0.0261777
MPZL3	65.6402	1.75358	0.539165	3.25239	0.00114439	0.0265903
ANLN	528.744	1.15374	0.354736	3.25239	0.0011444	0.0265903
SLC26A9	7.05817	6.41485	1.97632	3.24586	0.00117096	0.0271513
GOLGA2	163.028	-1.70582	0.525776	-3.2444	0.001177	0.0272353
MAPK12	211.612	1.30887	0.403521	3.24362	0.00118019	0.0272532
UBLCP1	7.21597	-6.21769	1.92073	-3.23715	0.0012073	0.0278223
PPP3CC	34.8386	-2.63884	0.815665	-3.2352	0.00121559	0.027956
ZNF160	46.3088	-1.95835	0.606157	-3.23077	0.00123456	0.0282164
TTI2	29.7474	-2.40577	0.744684	-3.23059	0.00123534	0.0282164
KIF2C	235.15	1.17445	0.363551	3.23051	0.0012357	0.0282164
NDUFB9	1027.05	1.08243	0.3351	3.23016	0.00123721	0.0282164
PQBP1	88.6067	-1.70681	0.528483	-3.22965	0.00123943	0.0282164
SREBF2	979.234	-0.992498	0.307679	-3.22576	0.00125638	0.0285446
TRAPPC6A	141.419	-1.30115	0.403617	-3.22372	0.00126538	0.0286363
BET1L	245.472	-1.29016	0.400212	-3.22369	0.0012655	0.0286363
SH3BGRL3	730.191	1.1064	0.343343	3.22242	0.00127115	0.0286593
HEXA	69.1231	1.97926	0.614314	3.2219	0.00127342	0.0286593
NUDC	907.133	1.01677	0.315604	3.22167	0.00127445	0.0286593
EPHX2	130.219	-1.43894	0.446743	-3.22097	0.00127759	0.0286593
CYP3A7	32.5538	-2.35595	0.731524	-3.2206	0.00127923	0.0286593
NEO1	101.912	1.45945	0.453398	3.21892	0.00128675	0.0287707
REPS1	134.916	1.33338	0.41459	3.21614	0.00129925	0.0289926
PHF21A	43.6648	-2.09376	0.651819	-3.21218	0.0013173	0.0292893
STAR	83.4585	-1.66891	0.519571	-3.21209	0.00131774	0.0292893
SERPINA4	391.18	-1.07456	0.33461	-3.21136	0.00132107	0.0292997
ASPDH	19.5586	-3.01668	0.939552	-3.21077	0.00132381	0.0292997
NUPR1	661.85	-1.13777	0.354417	-3.21025	0.00132618	0.0292997
CEBPA-AS1	99.4741	-1.50305	0.46828	-3.20973	0.00132862	0.0292997
DNAJA1	1750.34	1.04565	0.325841	3.20907	0.00133165	0.0293094
TAF1C	102.777	-1.6184	0.504482	-3.20805	0.00133639	0.0293564
LITAF	1299.78	-0.946095	0.295184	-3.2051	0.00135015	0.0296008
NR6A1	118.18	1.41261	0.441098	3.20247	0.00136252	0.0298141
CD68	452.779	-1.09596	0.342505	-3.19985	0.00137499	0.0300286
GNAI1	10.6957	-4.72826	1.47805	-3.19898	0.00137914	0.030061
MCC	240.733	1.20523	0.377066	3.19634	0.00139185	0.0302794
PSMC6	505.982	1.04324	0.326464	3.19557	0.00139556	0.0303017
DROSHA	236.332	1.13423	0.355461	3.19087	0.00141846	0.0307397
WDR82	436.526	1.16005	0.363641	3.1901	0.00142225	0.0307526
GATM	12.019	-4.56301	1.43087	-3.18898	0.00142775	0.0307526
HIST1H2AH	100.202	-1.42783	0.447826	-3.18836	0.00143082	0.0307526
PA2G4	1851.85	1.11084	0.348404	3.18836	0.00143084	0.0307526
ID3	52.9643	-2.07393	0.650563	-3.18791	0.00143308	0.0307526
GPD1L	68.078	-1.66153	0.521333	-3.18708	0.00143719	0.0307526
RIF1	113.713	1.35621	0.425621	3.18642	0.00144046	0.0307526
PDSS1	68.9076	1.77934	0.558489	3.18599	0.00144261	0.0307526
KCNMB4	42.5874	1.99642	0.626769	3.18525	0.00144628	0.0307526
HIST1H2AG	769.5	1.02188	0.320816	3.18524	0.00144635	0.0307526
MYO1B	256.435	1.13393	0.356702	3.17894	0.00147816	0.0313699
CANX	2114.77	-1.31677	0.414324	-3.17811	0.00148241	0.0314008
SETMAR	33.9509	2.22551	0.700413	3.17743	0.00148587	0.0314151
CNTNAP1	170.758	-1.24561	0.392252	-3.17553	0.00149563	0.0314623
CD74	170.602	-1.41982	0.447171	-3.17511	0.00149782	0.0314623
C12orf29	86.2709	1.50686	0.474605	3.17498	0.00149846	0.0314623
BUB1B	287.519	1.12273	0.353637	3.17482	0.00149927	0.0314623
TWSG1	80.9691	1.58853	0.500668	3.17283	0.0015096	0.0316202
HINT1	1402.26	-1.0281	0.324272	-3.1705	0.00152175	0.0318155
MRPS35	348.78	-1.60839	0.507397	-3.16989	0.00152498	0.031824
ECH1	1118.19	-0.987726	0.311838	-3.16743	0.00153793	0.031992
PTRF	197.537	1.21191	0.382635	3.16728	0.00153871	0.031992
RNF185	108.664	-1.6936	0.535469	-3.16284	0.0015624	0.0324248
ZNF12	47.8489	-1.95959	0.619992	-3.16068	0.00157402	0.032606
TF	10514.9	-0.90071	0.285086	-3.15943	0.00158078	0.0326858
YWHAE	2884.98	1.03606	0.328076	3.158	0.00158858	0.0327614
RASSF8	31.0676	2.24044	0.709552	3.15754	0.00159105	0.0327614
HIST1H4E	1612.88	0.908322	0.287702	3.15716	0.00159315	0.0327614
SQLE	321.196	-1.16037	0.367736	-3.15545	0.00160252	0.0328523
REPIN1	66.1214	-1.79862	0.570091	-3.15496	0.00160519	0.0328523
FBXO38	38.0358	-2.35016	0.744959	-3.15476	0.00160632	0.0328523
LOC645752	38.5647	2.13387	0.676566	3.15397	0.00161066	0.0328813
SLC51B	122.283	1.62567	0.515635	3.15276	0.00161736	0.0329585
CEBPB	7.0226	-6.18506	1.96235	-3.15187	0.00162231	0.0329939
SLCO4A1	66.3556	-1.72023	0.545864	-3.15139	0.00162496	0.0329939
MRPL52	141.179	-1.73719	0.551445	-3.15025	0.00163133	0.0330637
ULK3	96.8443	1.4631	0.464709	3.14843	0.00164151	0.0331806
TNFRSF10B	431.581	-1.54201	0.489812	-3.14817	0.00164299	0.0331806
PNP	325.687	1.10112	0.34985	3.14741	0.00164723	0.0332068
RBM26	58.2865	-1.77636	0.564624	-3.14609	0.00165467	0.0332289
FRAS1	85.8173	-1.57161	0.499595	-3.14576	0.00165656	0.0332289
NDUFV2	206.689	1.30264	0.414146	3.14536	0.00165885	0.0332289
GTF3A	363.753	1.20777	0.384013	3.14513	0.00166012	0.0332289
DBF4B	78.6172	-1.55455	0.494398	-3.14433	0.00166467	0.0332608
ATP6V0B	128.593	-1.40094	0.445633	-3.14372	0.00166818	0.033272
ELFN1	62.7395	1.71419	0.545602	3.14184	0.00167892	0.0334271
LOC154761	7.86562	6.45849	2.05864	3.13727	0.0017053	0.0338925
NAGLU	165.387	-1.31726	0.419963	-3.1366	0.00170919	0.03391
NOL9	273.021	1.10213	0.352032	3.13076	0.00174357	0.0344791
CDON	28.0196	-2.39661	0.765524	-3.13068	0.00174399	0.0344791
TPD52	199.524	-1.41153	0.451127	-3.1289	0.00175462	0.0346284
JAG1	624.851	-0.980281	0.313773	-3.12417	0.00178307	0.0350917
BLVRB	315.195	-1.36191	0.435955	-3.12396	0.00178432	0.0350917
TIA1	304.631	1.25045	0.400808	3.11983	0.00180955	0.0354023
SRCRB4D	246.526	-1.21441	0.389274	-3.11969	0.00181041	0.0354023
C9orf64	267.411	1.12112	0.35939	3.11951	0.00181151	0.0354023
CDA	174.948	1.21541	0.38964	3.11932	0.00181268	0.0354023
RORC	52.152	-2.32656	0.746383	-3.11711	0.00182633	0.0356071
PHKA2	109.056	-1.36186	0.437549	-3.11246	0.00185532	0.0360931
UBE2T	456.619	1.3002	0.417791	3.11209	0.00185766	0.0360931
MZT2B	413.213	-1.16018	0.373469	-3.1065	0.00189315	0.0366592
MCRS1	232.018	-1.28001	0.412045	-3.10648	0.0018933	0.0366592
PDF	114.708	1.35829	0.437834	3.1023	0.00192021	0.0370582
MCMBP	230.92	1.15172	0.371287	3.10198	0.00192232	0.0370582
VASN	163.917	-1.36946	0.441511	-3.10175	0.00192378	0.0370582
UTP15	178.663	1.1731	0.378793	3.09694	0.00195532	0.0376015
PPP1R13B	102.744	-1.41876	0.458516	-3.09425	0.00197313	0.0378793
C11orf54	258.01	-1.08759	0.351566	-3.09356	0.00197771	0.0379028
HIST1H1E	1698.34	-1.01693	0.328797	-3.09288	0.00198222	0.0379246
MRPL33	181.046	1.20716	0.390395	3.09216	0.00198709	0.0379534
RNF7	359.648	1.13133	0.366149	3.0898	0.00200292	0.0381016
DNAJB2	44.7204	-2.46994	0.799398	-3.08975	0.00200327	0.0381016
EXOSC8	404.533	1.19386	0.386427	3.08949	0.00200499	0.0381016
KANK4	140.61	-1.33163	0.431199	-3.08821	0.00201369	0.0382025
C1orf115	604.731	-1.09614	0.355221	-3.08579	0.00203014	0.0383867
C2orf72	318.632	-1.0434	0.338132	-3.08578	0.00203021	0.0383867
KIAA1199	64.4745	1.64211	0.532423	3.08423	0.00204083	0.0385228
AGPAT2	372.94	-1.3619	0.441735	-3.08308	0.00204871	0.0386068
MPHOSPH6	125.974	1.44524	0.46922	3.08009	0.00206935	0.0389308
KCTD3	368.95	1.23517	0.401157	3.07901	0.00207691	0.0390078
RER1	97.0216	-1.57455	0.511588	-3.07776	0.00208559	0.0391058
CGREF1	119.593	-1.36985	0.445405	-3.07551	0.00210139	0.0391551
OTX1	45.6977	-1.90721	0.620228	-3.07501	0.00210492	0.0391551
ABCF2	250.864	1.09186	0.355122	3.07462	0.0021077	0.0391551
HIST1H3C	3295.18	0.86972	0.282886	3.07446	0.00210887	0.0391551
TMEM140	26.3791	-2.4912	0.810309	-3.07438	0.00210939	0.0391551
TAF7	250.999	-1.08648	0.353441	-3.074	0.00211211	0.0391551
COQ7	161.744	1.2156	0.395453	3.07394	0.00211255	0.0391551
C10orf131	7.05745	6.30073	2.05077	3.07238	0.00212361	0.0392955
MORF4L2	98.1601	-1.44123	0.469289	-3.07109	0.00213282	0.0394012
HIST1H3B	3953.42	1.01845	0.331895	3.06859	0.00215074	0.0396672
KIAA1161	147.862	-1.29056	0.421082	-3.06488	0.0021776	0.040097
CINP	196.201	1.22731	0.400572	3.06388	0.00218487	0.0401653
CCT6A	1045.23	0.920524	0.300565	3.06265	0.00219389	0.0402653
PGC	1374.8	-0.914626	0.299292	-3.05597	0.00224334	0.0411059
FRMD3	58.2986	-1.72714	0.565983	-3.05158	0.00227643	0.0416446
PNLIPRP2	15.7899	-3.19619	1.04905	-3.04676	0.00231324	0.0422494
KIF4A	134.105	1.32778	0.435914	3.04598	0.00231922	0.0422901
ANKS6	47.4425	1.7955	0.589686	3.04483	0.00232808	0.0423831
MED18	133.569	1.24478	0.409008	3.04341	0.00233911	0.0425152
ACOT1	126.7	-1.26433	0.415537	-3.04265	0.00234507	0.042555
SLC35G1	21.7525	2.53784	0.83427	3.04199	0.00235016	0.0425787
ZWINT	454.396	1.00906	0.331948	3.03982	0.00236722	0.0427541
TRIB1	390.578	1.11568	0.367067	3.03945	0.00237014	0.0427541
HIF3A	6.68348	-6.10099	2.00736	-3.03931	0.00237122	0.0427541
KIAA0020	297.77	1.06288	0.34982	3.03836	0.00237871	0.0428206
COBL	35.1022	-2.12354	0.699183	-3.03717	0.0023881	0.0429211
SMG8	214.325	1.19949	0.395002	3.03666	0.00239213	0.042925
MFHAS1	111.324	1.31346	0.432688	3.03559	0.00240068	0.0429677
DPM2	318.955	1.0348	0.340909	3.0354	0.00240213	0.0429677
MICALL2	68.4213	-1.68348	0.554715	-3.03485	0.00240657	0.0429788
MTCH1	6.3972	-6.05002	1.99533	-3.0321	0.0024286	0.0432512
ZBTB8A	35.9759	2.08388	0.687299	3.03199	0.0024295	0.0432512
RBP7	78.6578	1.65359	0.545707	3.03019	0.002444	0.0434407
FAM217B	75.2908	1.52796	0.504417	3.02917	0.00245227	0.0434844
DDX20	187.079	1.2024	0.396997	3.02873	0.00245581	0.0434844
TMTC3	137.563	-1.52902	0.504883	-3.02846	0.00245803	0.0434844
VAPA	117.517	1.31755	0.435752	3.02363	0.00249763	0.0441156
KRR1	254.292	1.15131	0.380932	3.02236	0.00250809	0.0442311
LOC113230	22.2939	-2.51869	0.83377	-3.02084	0.00252075	0.0443289
PLCXD1	490.625	-0.994825	0.329341	-3.02066	0.00252227	0.0443289
TPP2	232.333	1.16732	0.386515	3.02013	0.00252666	0.0443289
PAK1	191.082	1.13165	0.374744	3.01981	0.00252937	0.0443289
COX10	215.336	1.21359	0.402223	3.01721	0.00255116	0.0445034
MAD2L1BP	151.09	1.27197	0.421597	3.01703	0.00255261	0.0445034
LOC285074	77.7199	-1.5892	0.526758	-3.01695	0.0025533	0.0445034
PKD1L2	6.5052	-6.07579	2.01403	-3.01674	0.00255513	0.0445034
GSTO1	777.354	-0.917036	0.304197	-3.01461	0.00257307	0.0446919
TAF15	550.393	1.01866	0.337917	3.01452	0.00257388	0.0446919
LIM2	10.3328	5.37537	1.78501	3.0114	0.00260047	0.0450258
NGFRAP1	137.519	1.23083	0.408734	3.01133	0.0026011	0.0450258
ANPEP	610.645	-1.07704	0.357732	-3.01074	0.00260612	0.045031
PER1	93.4251	-1.45249	0.482504	-3.01031	0.00260985	0.045031
POGLUT1	140.656	1.28071	0.425499	3.00989	0.00261339	0.045031
NYNRIN	26.7907	-2.40027	0.797686	-3.00904	0.00262076	0.0450891
SCNN1A	430.358	-0.998053	0.331866	-3.0074	0.00263493	0.0452638
DDX18	266.148	1.03712	0.34506	3.00563	0.00265035	0.0454594
ZNF672	74.5047	-1.94346	0.647008	-3.00376	0.00266665	0.0456694
MDH1	762.77	-1.36505	0.454699	-3.00209	0.0026813	0.0458344
TTC39A	24.8594	2.35133	0.783324	3.00174	0.00268442	0.0458344
PYCR2	326.856	-1.12917	0.376242	-3.00119	0.0026893	0.0458483
HIST1H2BC	356.566	-1.08723	0.362507	-2.99919	0.00270702	0.0460806
REEP4	81.4493	-1.474	0.491703	-2.99774	0.00271987	0.0462297
IKBKG	97.8917	-1.43405	0.478508	-2.99691	0.00272728	0.0462856
C19orf43	1307.74	0.906727	0.302638	2.99608	0.00273478	0.0463212
TAOK3	171.259	-1.14995	0.383858	-2.99576	0.00273759	0.0463212
IL11	21.0112	2.89855	0.968688	2.99225	0.00276934	0.0467881
PSMB10	143.033	1.30052	0.43494	2.99011	0.00278881	0.0470011
CSDA	834.361	0.999831	0.334455	2.98943	0.00279499	0.0470011
SNORA21	1179.34	1.09053	0.364919	2.98841	0.00280435	0.0470011
RHOC	1461.87	0.95465	0.319481	2.98812	0.00280695	0.0470011
SYNCRIP	731.433	1.13275	0.379092	2.98806	0.00280758	0.0470011
SUB1	1687.19	0.93255	0.312144	2.98757	0.00281208	0.0470011
ERAP1	106.056	-1.42121	0.475743	-2.98734	0.00281419	0.0470011
ACTA1	19.6289	-2.93425	0.98227	-2.98722	0.00281531	0.0470011
DIEXF	134.12	1.26315	0.423143	2.98515	0.00283437	0.0472494
ARHGEF28	121.891	-1.67197	0.560576	-2.9826	0.00285816	0.0475754
HDAC7	66.6792	1.5904	0.534207	2.97711	0.00290977	0.0483632
CHRNA5	47.1275	1.8558	0.623682	2.97555	0.00292461	0.0485382
DCLRE1B	117.664	1.45788	0.490506	2.9722	0.00295672	0.0489989
IGFBP6	35.1591	1.9857	0.668313	2.97121	0.00296633	0.0490861
RALGAPA2	211.255	-1.18231	0.398068	-2.97012	0.00297685	0.0491879
SLC7A5P1	79.5531	-1.59187	0.53682	-2.96538	0.00302308	0.0498092
CYP27A1	2275.4	-0.859414	0.289843	-2.9651	0.00302588	0.0498092
PMS2	23.9492	-2.65145	0.894276	-2.96491	0.00302771	0.0498092
LRRC37A4P	43.5708	1.79395	0.605366	2.96342	0.00304246	0.0499788

## Sheet: Table S3B
DEGs in HepG2 cells edited with gRNA-2
Gene	baseMean	log2FoldChange	lfcSE	stat	pvalue	padj
FGG	420.322	-4.46375	0.260853	-17.1121	1.20554e-65	1.42857e-61
HP	345.554	-3.49927	0.27227	-12.8522	8.35613e-38	4.95101e-34
ALCAM	75.7792	-4.83693	0.482514	-10.0244	1.19053e-23	4.70258e-20
IGFBP1	909.897	2.91576	0.29758	9.79825	1.14558e-22	3.39378e-19
UGT1A1	13189	1.89814	0.194757	9.74621	1.91478e-22	4.53803e-19
THBS1	113.691	-3.38252	0.363221	-9.31258	1.24763e-20	2.46407e-17
SIRPA	79.0637	-3.9968	0.455762	-8.7695	1.79455e-18	3.03791e-15
AFP	823.247	-1.95244	0.226881	-8.60556	7.5944e-18	1.12492e-14
FGB	43.5973	-6.27224	0.783459	-8.00583	1.18667e-15	1.56245e-12
SPARC	176.016	-2.30095	0.300636	-7.65358	1.95456e-14	2.31615e-11
PLA2G2A	2205.35	1.54626	0.207263	7.46039	8.62644e-14	9.29303e-11
PTGDS	75.2898	3.6097	0.486458	7.42038	1.16784e-13	1.15324e-10
ATP1A2	170.224	2.61425	0.355976	7.34388	2.07484e-13	1.89129e-10
EGLN3	219.929	2.17795	0.310836	7.00675	2.43921e-12	2.06462e-09
GPR56	120.36	-2.27835	0.329957	-6.90499	5.02058e-12	3.96626e-09
LOX	111.395	2.68732	0.397717	6.75688	1.40999e-11	1.04428e-08
RELN	54.6649	-3.01949	0.449753	-6.71366	1.89802e-11	1.32303e-08
CCL20	560.495	1.54516	0.240912	6.41377	1.41968e-10	9.34621e-08
ELFN1	109.131	2.28748	0.361563	6.32665	2.50542e-10	1.56259e-07
MEP1A	91.261	2.51962	0.399217	6.3114	2.76526e-10	1.63842e-07
RBP2	88.5344	-2.42573	0.388188	-6.24886	4.13462e-10	2.33311e-07
CHST15	226.544	1.97162	0.317968	6.20071	5.62099e-10	3.02767e-07
TNNI2	1021.33	1.27559	0.207836	6.13748	8.38419e-10	4.31968e-07
SLC6A8	1303.9	1.34347	0.2193	6.12616	9.00262e-10	4.44504e-07
IGFBP3	48.717	5.73316	0.938347	6.10985	9.97229e-10	4.72687e-07
MATN3	230.161	1.60716	0.265462	6.05421	1.41108e-09	6.43126e-07
SULF2	40.7614	-3.06344	0.51019	-6.0045	1.91917e-09	8.423e-07
SLC22A3	98.3418	-2.01861	0.338583	-5.96192	2.49284e-09	1.055e-06
NDRG4	99.3849	2.14348	0.365229	5.86887	4.38771e-09	1.79291e-06
TRIM22	112.903	2.26755	0.390065	5.81327	6.12653e-09	2.41998e-06
CAPN2	83.9754	-2.04766	0.354476	-5.77659	7.6231e-09	2.91399e-06
FREM1	208.778	1.74711	0.307459	5.68242	1.32799e-08	4.91771e-06
ORM2	3567.06	-1.14332	0.207327	-5.5146	3.49576e-08	1.2553e-05
HMOX1	408.912	-1.25608	0.22899	-5.48531	4.12746e-08	1.43854e-05
UGT1A9	177.974	1.6921	0.312972	5.40655	6.42494e-08	2.1753e-05
ACSM2A	128.204	-1.6215	0.300401	-5.39778	6.74703e-08	2.2209e-05
PLG	159.887	1.79079	0.332751	5.38178	7.37527e-08	2.36208e-05
CCND2	67.7027	2.35291	0.439928	5.3484	8.87329e-08	2.76707e-05
NEDD9	509.841	1.18353	0.224057	5.28227	1.27594e-07	3.87689e-05
SQSTM1	5365.59	-1.03527	0.201764	-5.13109	2.8807e-07	8.53407e-05
CBX2	168.221	1.49619	0.295182	5.06873	4.00489e-07	0.000115751
NPNT	15.2515	-4.90104	0.973649	-5.03368	4.81153e-07	0.000135754
MFNG	64.0149	2.0957	0.421116	4.97654	6.47312e-07	0.000178387
LMAN1	215.904	1.44925	0.291827	4.96613	6.83007e-07	0.000183946
SCARNA5	372.514	1.41675	0.286008	4.95353	7.28782e-07	0.000191913
PTPRJ	23.0166	-3.87214	0.787021	-4.92	8.65455e-07	0.000222949
RPL13	1521.38	-0.975165	0.199363	-4.8914	1.00123e-06	0.000252438
HIST1H4D	873.246	1.04365	0.213958	4.87781	1.07269e-06	0.00026482
COBL	30.8029	-2.65276	0.548564	-4.83582	1.32599e-06	0.000320672
ODAM	864.668	1.15467	0.239977	4.81159	1.49731e-06	0.000354862
SLC16A9	24.9393	4.37524	0.920002	4.75569	1.97772e-06	0.00045953
UGT1A3	48.9244	-2.13925	0.451243	-4.74079	2.12889e-06	0.000485141
TCEA2	113.006	-1.7216	0.364499	-4.7232	2.32167e-06	0.000519091
MYL9	874.889	1.02042	0.217512	4.69132	2.71453e-06	0.000585539
NRIP1	1555.3	0.919746	0.196063	4.69108	2.71769e-06	0.000585539
DYNLRB1	1439.07	-0.976374	0.209138	-4.66856	3.03317e-06	0.000641839
CP	995.096	1.21906	0.261831	4.65592	3.22539e-06	0.000670541
CYBA	656.594	-1.04558	0.226599	-4.61421	3.94601e-06	0.000806211
GRB10	28.0232	-2.69598	0.587937	-4.58548	4.5294e-06	0.000909718
FAM19A4	29.8379	3.353	0.733739	4.56974	4.88321e-06	0.000964435
APCDD1	12.0414	-5.40071	1.18721	-4.54907	5.38835e-06	0.00104675
MMP11	206.68	-1.49532	0.331549	-4.5101	6.47956e-06	0.00123843
LSP1	89.1925	1.77249	0.393925	4.49956	6.80938e-06	0.00128081
CYP3A7	28.986	-2.63387	0.586831	-4.48828	7.17992e-06	0.00132941
C19orf77	441.003	-1.26866	0.283854	-4.46941	7.84348e-06	0.00142993
AKR1D1	147.306	1.40892	0.315671	4.46327	8.07175e-06	0.00144925
SPDYC	53.6764	1.97418	0.44296	4.45679	8.31977e-06	0.00147148
INHBE	233.162	-1.20929	0.27205	-4.44511	8.78449e-06	0.00152876
SLC30A3	38.5294	2.39221	0.53851	4.44227	8.90163e-06	0.00152876
ECM2	24.9128	3.52701	0.794945	4.4368	9.13048e-06	0.00154566
TNP1	33.0296	-2.36893	0.539457	-4.39132	1.12664e-05	0.00188038
MCAM	324.747	1.16188	0.266245	4.36394	1.2774e-05	0.00210239
TMEM181	1867.82	0.956904	0.220463	4.34042	1.42209e-05	0.00230847
SNORD15B	1246.53	0.98251	0.22784	4.31228	1.61577e-05	0.00258742
AOC3	168.113	1.23574	0.289754	4.26479	2.00086e-05	0.00316136
ISM2	458.242	0.951351	0.223393	4.25864	2.05672e-05	0.00318741
SLC2A1	1384.47	0.992	0.233149	4.25479	2.09241e-05	0.00318741
MRAP2	40.3987	2.26009	0.531387	4.25319	2.10746e-05	0.00318741
PAPPA	57.4491	1.952	0.45915	4.25134	2.12494e-05	0.00318741
GLT25D2	10.6233	-5.02683	1.18603	-4.23837	2.25153e-05	0.00333508
EMC8	314.749	-0.999985	0.238296	-4.1964	2.7119e-05	0.00396741
OCRL	26.5754	2.71663	0.650855	4.17395	2.99363e-05	0.00432616
RAB42	111.566	1.45376	0.34904	4.16503	3.11317e-05	0.00444471
EFHD1	59.2488	1.75495	0.422246	4.15622	3.2356e-05	0.00456451
YWHAH	536.937	-0.988269	0.238534	-4.14309	3.42651e-05	0.00477695
SLC2A3	1458.68	0.918096	0.222276	4.13042	3.62098e-05	0.00498938
ALPPL2	27.3791	-2.37826	0.577779	-4.11621	3.85152e-05	0.00519134
ZNF513	18.2145	-3.16252	0.76835	-4.11599	3.85517e-05	0.00519134
RBM47	194.108	1.21833	0.297593	4.09394	4.24111e-05	0.00564687
LRIG1	102.86	1.43992	0.352409	4.08593	4.39002e-05	0.00570558
APOC3	4427.52	-0.939448	0.229985	-4.08481	4.41122e-05	0.00570558
CYP1A1	86.792	-1.7663	0.43251	-4.08385	4.42965e-05	0.00570558
ATM	65.1228	1.78449	0.44105	4.046	5.20994e-05	0.00663848
SORL1	315.989	1.05582	0.262747	4.01839	5.85969e-05	0.00738695
TEX37	27.8512	2.60984	0.651633	4.00508	6.19977e-05	0.0077334
KRT17	126.389	-1.31745	0.32948	-3.99858	6.37243e-05	0.00779618
GCLC	264.225	1.05494	0.263851	3.99823	6.38168e-05	0.00779618
CPED1	127.902	1.23729	0.310419	3.98586	6.72352e-05	0.00812997
INSIG2	206.631	1.10882	0.278958	3.97485	7.04232e-05	0.00842945
SLC22A7	1079.79	-1.11843	0.281632	-3.97125	7.14961e-05	0.00845692
MAN1A1	1661.78	0.825077	0.207864	3.96931	7.20801e-05	0.00845692
MUC13	17.0083	4.11767	1.03877	3.964	7.37048e-05	0.00846934
LIPC	491.013	-0.936018	0.236171	-3.96331	7.39189e-05	0.00846934
HK2	127.691	1.38587	0.349791	3.96198	7.43301e-05	0.00846934
EIF4B	1118.44	0.964942	0.244218	3.95115	7.77763e-05	0.00877761
CDH16	38.0479	-1.96409	0.498061	-3.94348	8.03082e-05	0.00883171
CFB	1887.43	0.839202	0.212818	3.94328	8.03741e-05	0.00883171
SLC7A2	109.243	1.41722	0.359608	3.94102	8.11365e-05	0.00883171
CLEC18A	17.0576	4.10817	1.04249	3.94072	8.12368e-05	0.00883171
PLAGL1	5.74233	-6.3275	1.6093	-3.93183	8.43003e-05	0.00908144
FSTL5	17.6499	3.46038	0.88085	3.92846	8.5493e-05	0.00912695
GLUD1	2680.59	-0.853657	0.217453	-3.92571	8.64752e-05	0.00914938
PRAP1	1071.13	-0.87435	0.223722	-3.90819	9.29883e-05	0.00975142
TMEM123	8133.15	0.717706	0.18496	3.88034	0.000104312	0.010843
TNS1	101.848	1.42242	0.366821	3.87768	0.000105456	0.0108666
TMSB4X	187.272	1.20768	0.312771	3.86123	0.000112819	0.0115251
PAR-SN	96.8185	1.40329	0.364192	3.85315	0.000116609	0.0118104
LPHN2	10.9399	-3.81761	0.992258	-3.8474	0.000119378	0.0119884
DPP3	379.927	0.902077	0.235572	3.82931	0.000128505	0.0127965
CADPS2	29.6692	-2.36891	0.619642	-3.82303	0.000131824	0.0130176
ENPP2	54.187	1.87843	0.492599	3.8133	0.000137122	0.0134289
LBX2-AS1	528.289	-1.05251	0.276652	-3.80445	0.000142122	0.0138045
AGPAT9	42.6198	-1.73687	0.457987	-3.79241	0.000149195	0.0143737
VEGFA	1024.31	0.994955	0.263387	3.77754	0.000158385	0.0151359
AOX1	364.624	0.952655	0.253217	3.7622	0.000168424	0.0159666
ATP6V0D1	157.824	-1.19785	0.319005	-3.75495	0.000173376	0.0163056
CKB	879.022	0.932445	0.248502	3.75227	0.000175243	0.0163514
ARL6IP1	1175.87	0.844379	0.225331	3.74728	0.000178764	0.0165496
ACSM2B	379.795	-0.924729	0.246941	-3.74473	0.000180588	0.0165889
E	59.6457	-1.48651	0.397426	-3.74036	0.00018376	0.0167504
MYO10	75.713	1.51931	0.406448	3.73802	0.000185479	0.016778
LCN2	42.7367	1.94084	0.521465	3.7219	0.00019773	0.0177327
MAML2	81.5542	1.4482	0.389274	3.72025	0.000199026	0.0177327
FAM96B	494.754	-0.809861	0.22053	-3.67234	0.000240343	0.0212542
TP73	51.4716	-1.64988	0.450869	-3.65933	0.000252876	0.0221969
MRE11A	187.889	1.03418	0.284859	3.63049	0.000282888	0.0246487
SH3BP2	31.2581	-2.01693	0.556413	-3.62488	0.0002891	0.0250061
NOTCH2	93.7698	-1.2154	0.335953	-3.61776	0.000297165	0.0255175
ORM1	2220.65	-0.722758	0.199903	-3.61555	0.000299714	0.0255512
SAA4	461.929	0.803574	0.22261	3.60979	0.000306446	0.0259385
UBD	1140.06	0.714694	0.199319	3.58569	0.000336191	0.0282544
TGFBR3	453.919	0.801177	0.225671	3.5502	0.000384935	0.0319292
ERO1L	389.501	0.890674	0.250898	3.54995	0.000385306	0.0319292
PRKCE	9.83649	-3.66178	1.03494	-3.53816	0.000402922	0.0331572
USHBP1	16.0522	3.30726	0.935394	3.53569	0.000406715	0.0332385
TUBB2B	220.24	0.958809	0.273308	3.50816	0.000451222	0.0366232
TTYH1	21.2227	-2.22111	0.633694	-3.50501	0.000456583	0.0367956
MICU1	828.386	-0.730615	0.208657	-3.50151	0.000462636	0.0367956
UCP2	536.591	0.884686	0.25266	3.50149	0.000462662	0.0367956
SF1	743.923	0.755214	0.215999	3.49637	0.000471627	0.0372585
SDK1	4.46666	-5.96649	1.71012	-3.48892	0.000484973	0.0380592
KRT39	29.6781	2.40647	0.692667	3.47421	0.000512364	0.0399442
NLRP1	26.5184	2.32342	0.670871	3.46329	0.000533623	0.0413296
PSMD7	458.684	-0.944476	0.27308	-3.45861	0.000542976	0.0415122
PIK3C2A	68.0685	1.4662	0.42393	3.4586	0.000542987	0.0415122
GLG1	393.768	-0.900041	0.260802	-3.45105	0.000558407	0.04188
HNRNPA3	666.01	0.859405	0.249099	3.45006	0.000560459	0.04188
BICC1	10.2954	-3.38817	0.982064	-3.45005	0.000560492	0.04188
GPD1	119.533	-1.21431	0.35204	-3.44935	0.000561935	0.04188
FZD4	662.155	0.787584	0.229083	3.43799	0.000586059	0.0431911
SLC7A5	2044.03	-0.73098	0.21264	-3.43764	0.000586816	0.0431911
CDH1	43.8549	-1.64728	0.4834	-3.40769	0.000655156	0.0479235
RPPH1	22977.1	0.777772	0.228715	3.40062	0.000672334	0.0488783
ANKRD12	353.468	0.977828	0.287791	3.3977	0.00067956	0.0491023
