# Supplementary material for: A regulatory element associated to NAFLD in the promoter of DIO1 controls LDL-C, HDL-C and triglycerides in hepatic cells
Source: Lipids Health Dis. 2024 Feb 16;23:48. doi: 10.1186/s12944-024-02029-9 (PMC10870585; doi:10.1186/s12944-024-02029-9)
Supplement: Supplementary file 4 — Additional file 4. [file 12944_2024_2029_MOESM4_ESM.xlsx]

## Sheet: Summary
Table	Legend
Table S4A	GO Molecular Function Enrichr analysis for all the DEGs in HepG2 cells edited with gRNA-2
Table S4B	GO Molecular Function Enrichr analysis for the TOP20 DEGs in HepG2 cells edited with gRNA-2
Table S4C	GO Biological Process Enrichr analysis for all the DEGs in HepG2 cells edited with gRNA-1
Table S4D	Elsevier Pathway Collection Enrichr analysis for the TOP20 DEGs in HepG2 cells edited with gRNA-1
Table S4E	Jensen DISEASES Enrichr analysis, where text mining was applied to identify associations between genes (TOP20 DEGs from gRNA-1) and human diseases.

## Sheet: Table S4A
GO Molecular Function Enrichr analysis for all the DEGs in HepG2 cells edited with gRNA-2
Term	Overlap	P-value	Adjusted P-value	Old P-value	Old Adjusted P-value	Odds Ratio	Combined Score	Genes
retinoid binding (GO:0005501)	5/34	8.005972964040182E-6	0.002033517132866206	0	0	21.47798742138365	252.05111278582214	UGT1A1;RBP2;UGT1A3;PTGDS;UGT1A9
low-density lipoprotein particle binding (GO:0030169)	3/17	3.3828247884827486E-4	0.03855233229715957	0	0	26.38243123336291	210.83860979752092	LIPC;SORL1;THBS1
estrogen 2-hydroxylase activity (GO:0101021)	2/5	6.575534665304449E-4	0.03855233229715957	0	0	81.61728395061728	598.0085727489121	CYP1A1;CYP3A7
retinoic acid binding (GO:0001972)	3/22	7.433952527585113E-4	0.03855233229715957	0	0	19.434782608695652	140.01366785346198	UGT1A1;UGT1A3;UGT1A9
protein heterodimerization activity (GO:0046982)	7/188	9.333933674364222E-4	0.03855233229715957	0	0	4.841644086286378	33.77862000878609	AOC3;TUBB2B;FZD4;CYBA;ATP1A2;MICU1;YWHAH
lipoprotein particle binding (GO:0071813)	3/24	9.653563930263864E-4	0.03855233229715957	0	0	17.582076308784384	122.07258799390648	LIPC;SORL1;THBS1
actin monomer binding (GO:0003785)	3/25	0.0010904242892956152	0.03855233229715957	0	0	16.782044042913608	114.47348419152283	TMSB4X;PRKCE;COBL
insulin-like growth factor II binding (GO:0031995)	2/7	0.0013660275223402998	0.03855233229715957	0	0	48.96543209876543	322.96856549059913	IGFBP1;IGFBP3
fatty-acyl-CoA synthase activity (GO:0004321)	2/7	0.0013660275223402998	0.03855233229715957	0	0	48.96543209876543	322.96856549059913	ACSM2A;ACSM2B
estrogen 16-alpha-hydroxylase activity (GO:0101020)	2/8	0.0018115683055966176	0.04351245284939702	0	0	40.80246913580247	257.6089325837686	CYP1A1;CYP3A7
monocarboxylic acid binding (GO:0033293)	3/31	0.0020557064338297803	0.04351245284939702	0	0	13.18189884649512	81.55819729871394	UGT1A1;UGT1A3;UGT1A9
glucuronosyltransferase activity (GO:0015020)	3/31	0.0020557064338297803	0.04351245284939702	0	0	13.18189884649512	81.55819729871394	UGT1A1;UGT1A3;UGT1A9
glucocorticoid receptor binding (GO:0035259)	2/9	0.00231663232637735	0.04526343160768053	0	0	34.97178130511464	212.19620469407434	NRIP1;YWHAH
1-phosphatidylinositol-3-kinase activity (GO:0016303)	2/10	0.0028802254769973324	0.052255519368380174	0	0	30.598765432098766	178.99931085426533	ATM;PIK3C2A
C-acyltransferase activity (GO:0016408)	2/11	0.003501365771509653	0.05928979373089679	0	0	27.19753086419753	153.79121693921118	ACSM2A;ACSM2B
phosphatidylinositol 3-kinase activity (GO:0035004)	2/12	0.00417908321453891	0.0642112572308486	0	0	24.476543209876542	134.0742644872313	ATM;PIK3C2A
acid-thiol ligase activity (GO:0016878)	2/13	0.004912419677689717	0.0642112572308486	0	0	22.250280583613918	118.28223909783189	ACSM2A;ACSM2B
insulin-like growth factor I binding (GO:0031994)	2/13	0.004912419677689717	0.0642112572308486	0	0	22.250280583613918	118.28223909783189	IGFBP1;IGFBP3
platelet-derived growth factor receptor binding (GO:0005161)	2/13	0.004912419677689717	0.0642112572308486	0	0	22.250280583613918	118.28223909783189	PTPRJ;VEGFA
UDP-glycosyltransferase activity (GO:0008194)	4/84	0.005056004506366032	0.0642112572308486	0	0	6.17375	32.64171968956808	UGT1A1;MFNG;UGT1A3;UGT1A9
CoA-ligase activity (GO:0016405)	2/14	0.005700428770485733	0.06834900588821917	0	0	20.395061728395063	105.385646129601	ACSM2A;ACSM2B
insulin-like growth factor binding (GO:0005520)	2/15	0.006542175714779567	0.06834900588821917	0	0	18.825261158594493	94.68137785649085	IGFBP1;IGFBP3
phosphatidylinositol kinase activity (GO:0052742)	2/15	0.006542175714779567	0.06834900588821917	0	0	18.825261158594493	94.68137785649085	ATM;PIK3C2A
hexose transmembrane transporter activity (GO:0015149)	2/15	0.006542175714779567	0.06834900588821917	0	0	18.825261158594493	94.68137785649085	SLC2A1;SLC2A3
organic anion transmembrane transporter activity (GO:0008514)	5/144	0.0067272643590766895	0.06834900588821917	0	0	4.4561332066422334	22.287736590902206	SLC22A3;SLC7A5;SLC6A8;SLC22A7;SLC7A2
cation transmembrane transporter activity (GO:0008324)	3/48	0.007146124369866472	0.06981213807484939	0	0	8.195031055900621	40.49316547372964	SLC22A3;SLC7A5;SLC7A2
calcium ion binding (GO:0005509)	8/348	0.008126877856553957	0.07645285094684093	0	0	2.9405731523378584	14.151739003185707	AOC3;SPARC;CDH1;PLA2G2A;ENPP2;EFHD1;MICU1;THBS1
iron ion binding (GO:0005506)	3/54	0.009888953086564206	0.0897069315709753	0	0	7.228717573986116	33.37019636108463	EGLN3;LCN2;AOX1
metal ion binding (GO:0046872)	10/517	0.010415946343875757	0.09122932314980835	0	0	2.475601321755168	11.299677611944961	AOC3;GCLC;SPARC;CDH1;IGFBP3;PLA2G2A;ENPP2;EFHD1;MICU1;THBS1
carboxylic acid transmembrane transporter activity (GO:0046943)	3/57	0.011459583160766102	0.097024470761153	0	0	6.826086956521739	30.505297558992083	SLC7A5;SLC16A9;SLC7A2
fibroblast growth factor binding (GO:0017134)	2/21	0.012670236873778735	0.1005700051856187	0	0	12.876543209876543	56.25117372243351	THBS1;GLG1
glucose transmembrane transporter activity (GO:0005355)	2/21	0.012670236873778735	0.1005700051856187	0	0	12.876543209876543	56.25117372243351	SLC2A1;SLC2A3
PDZ domain binding (GO:0030165)	3/63	0.015009474363844203	0.11552746934595236	0	0	6.141614906832298	25.789093342239326	TGFBR3;FZD4;USHBP1
transforming growth factor beta binding (GO:0050431)	2/24	0.016387453618836118	0.12126461580790529	0	0	11.118967452300785	45.712735522488046	TGFBR3;THBS1
hexosyltransferase activity (GO:0016758)	4/119	0.016709691154632618	0.12126461580790529	0	0	4.287173913043478	17.542114250716224	UGT1A1;MFNG;UGT1A3;UGT1A9
metallopeptidase activity (GO:0008237)	4/121	0.01765534467873195	0.12456826523327541	0	0	4.213461538461538	17.008550669964112	MMP11;PSMD7;MEP1A;PAPPA
ADP binding (GO:0043531)	2/27	0.020509750210403306	0.14071573580547303	0	0	9.78320987654321	38.02591710832392	GLUD1;GCLC
protein tyrosine kinase binding (GO:1990782)	3/72	0.021374901588255488	0.14071573580547303	0	0	5.338104239805563	20.52788199872145	SIRPA;NEDD9;SQSTM1
lipoprotein particle receptor binding (GO:0070325)	2/28	0.021970087058196097	0.14071573580547303	0	0	9.406457739791072	35.914546366706624	RELN;APOC3
phospholipase activity (GO:0004620)	3/73	0.022159958394562685	0.14071573580547303	0	0	5.261579414374445	20.043819958613685	LIPC;PLA2G2A;ENPP2
transition metal ion transmembrane transporter activity (GO:0046915)	2/30	0.0250153942087175	0.15497341778083526	0	0	8.7336860670194	32.21213881896081	SLC30A3;TTYH1
phosphatase activity (GO:0016791)	3/79	0.02719758183419528	0.16448061394965716	0	0	4.84472049689441	17.463411341452016	PTPRJ;OCRL;ATP1A2
steroid hydroxylase activity (GO:0008395)	2/36	0.03509380939976236	0.17365353495463165	0	0	7.190268700072622	24.085462615479745	CYP1A1;CYP3A7
protein homodimerization activity (GO:0042803)	10/636	0.037090479341300185	0.17365353495463165	0	0	1.9926559063939255	6.564595582670219	PSMD7;UGT1A1;FZD4;HMOX1;MUC13;AOX1;UGT1A3;UGT1A9;TRIM22;VEGFA
RNA strand annealing activity (GO:0033592)	1/5	0.04033684473355617	0.17365353495463165	0	0	30.41717791411043	97.65404449742661	EIF4B
ketosteroid monooxygenase activity (GO:0047086)	1/5	0.04033684473355617	0.17365353495463165	0	0	30.41717791411043	97.65404449742661	AKR1D1
L-leucine transmembrane transporter activity (GO:0015190)	1/5	0.04033684473355617	0.17365353495463165	0	0	30.41717791411043	97.65404449742661	SLC7A5
L-lysine transmembrane transporter activity (GO:0015189)	1/5	0.04033684473355617	0.17365353495463165	0	0	30.41717791411043	97.65404449742661	SLC7A2
L-ornithine transmembrane transporter activity (GO:0000064)	1/5	0.04033684473355617	0.17365353495463165	0	0	30.41717791411043	97.65404449742661	SLC7A2
lipoprotein lipase activity (GO:0004465)	1/5	0.04033684473355617	0.17365353495463165	0	0	30.41717791411043	97.65404449742661	LIPC
annealing activity (GO:0097617)	1/5	0.04033684473355617	0.17365353495463165	0	0	30.41717791411043	97.65404449742661	EIF4B
mannokinase activity (GO:0019158)	1/5	0.04033684473355617	0.17365353495463165	0	0	30.41717791411043	97.65404449742661	HK2
melanocortin receptor binding (GO:0031779)	1/5	0.04033684473355617	0.17365353495463165	0	0	30.41717791411043	97.65404449742661	MRAP2
creatine kinase activity (GO:0004111)	1/5	0.04033684473355617	0.17365353495463165	0	0	30.41717791411043	97.65404449742661	CKB
phosphodiesterase I activity (GO:0004528)	1/5	0.04033684473355617	0.17365353495463165	0	0	30.41717791411043	97.65404449742661	ENPP2
phosphotransferase activity, nitrogenous group as acceptor (GO:0016775)	1/5	0.04033684473355617	0.17365353495463165	0	0	30.41717791411043	97.65404449742661	CKB
fructokinase activity (GO:0008865)	1/5	0.04033684473355617	0.17365353495463165	0	0	30.41717791411043	97.65404449742661	HK2
glucokinase activity (GO:0004340)	1/5	0.04033684473355617	0.17365353495463165	0	0	30.41717791411043	97.65404449742661	HK2
hexokinase activity (GO:0004396)	1/5	0.04033684473355617	0.17365353495463165	0	0	30.41717791411043	97.65404449742661	HK2
carboxylic ester hydrolase activity (GO:0052689)	3/96	0.044483432220516025	0.18523690090498118	0	0	3.9557202965337606	12.312727166747413	LIPC;PLA2G2A;ENPP2
carboxylic acid binding (GO:0031406)	2/41	0.044486027382692334	0.18523690090498118	0	0	6.266856600189934	19.506093334542587	GLUD1;GCLC
sodium ion binding (GO:0031402)	1/6	0.048208029966533346	0.1883821478692226	0	0	24.332515337423313	73.78177507316862	ATP1A2
thyroid hormone transmembrane transporter activity (GO:0015349)	1/6	0.048208029966533346	0.1883821478692226	0	0	24.332515337423313	73.78177507316862	SLC7A5
P-type sodium transporter activity (GO:0008554)	1/6	0.048208029966533346	0.1883821478692226	0	0	24.332515337423313	73.78177507316862	ATP1A2
P-type sodium:potassium-exchanging transporter activity (GO:0005391)	1/6	0.048208029966533346	0.1883821478692226	0	0	24.332515337423313	73.78177507316862	ATP1A2
1-phosphatidylinositol-4-phosphate 3-kinase activity (GO:0035005)	1/7	0.056015047824238946	0.18970429529808924	0	0	20.2760736196319	58.43837968167832	PIK3C2A
acid-amino acid ligase activity (GO:0016881)	1/7	0.056015047824238946	0.18970429529808924	0	0	20.2760736196319	58.43837968167832	GCLC
leucine binding (GO:0070728)	1/7	0.056015047824238946	0.18970429529808924	0	0	20.2760736196319	58.43837968167832	GLUD1
mannosyl-oligosaccharide 1,2-alpha-mannosidase activity (GO:0004571)	1/7	0.056015047824238946	0.18970429529808924	0	0	20.2760736196319	58.43837968167832	MAN1A1
mannosyl-oligosaccharide mannosidase activity (GO:0015924)	1/7	0.056015047824238946	0.18970429529808924	0	0	20.2760736196319	58.43837968167832	MAN1A1
branched-chain amino acid transmembrane transporter activity (GO:0015658)	1/7	0.056015047824238946	0.18970429529808924	0	0	20.2760736196319	58.43837968167832	SLC7A5
CCR6 chemokine receptor binding (GO:0031731)	1/7	0.056015047824238946	0.18970429529808924	0	0	20.2760736196319	58.43837968167832	CCL20
oxysterol binding (GO:0008142)	1/7	0.056015047824238946	0.18970429529808924	0	0	20.2760736196319	58.43837968167832	INSIG2
P-type potassium transmembrane transporter activity (GO:0008556)	1/7	0.056015047824238946	0.18970429529808924	0	0	20.2760736196319	58.43837968167832	ATP1A2
phosphatidylinositol-4,5-bisphosphate 5-phosphatase activity (GO:0004439)	1/7	0.056015047824238946	0.18970429529808924	0	0	20.2760736196319	58.43837968167832	OCRL
protein kinase binding (GO:0019901)	8/506	0.0573349980270015	0.19161959866918923	0	0	1.991350015446401	5.692959154882553	CCND2;SPDYC;SIRPA;NEDD9;PTPRJ;SQSTM1;TRIM22;TP73
actin binding (GO:0003779)	4/177	0.058108326918285824	0.1916820134707091	0	0	2.8414739884393065	8.085261660991279	PRKCE;TMSB4X;COBL;TNNI2
amino acid transmembrane transporter activity (GO:0015171)	2/49	0.061168980839376094	0.1927933108493105	0	0	5.198056212240609	14.523967181656712	SLC7A5;SLC7A2
iron ion transmembrane transporter activity (GO:0005381)	1/8	0.0637584177611893	0.1927933108493105	0	0	17.378615249780893	47.8373158305312	TTYH1
arginine transmembrane transporter activity (GO:0015181)	1/8	0.0637584177611893	0.1927933108493105	0	0	17.378615249780893	47.8373158305312	SLC7A2
type II transforming growth factor beta receptor binding (GO:0005114)	1/8	0.0637584177611893	0.1927933108493105	0	0	17.378615249780893	47.8373158305312	TGFBR3
vascular endothelial growth factor receptor 2 binding (GO:0043184)	1/8	0.0637584177611893	0.1927933108493105	0	0	17.378615249780893	47.8373158305312	VEGFA
peptidyl-proline 4-dioxygenase activity (GO:0031545)	1/8	0.0637584177611893	0.1927933108493105	0	0	17.378615249780893	47.8373158305312	EGLN3
phosphatidylinositol phosphate 5-phosphatase activity (GO:0034595)	1/8	0.0637584177611893	0.1927933108493105	0	0	17.378615249780893	47.8373158305312	OCRL
L-amino acid transmembrane transporter activity (GO:0015179)	2/53	0.07018891638286555	0.19303636620329048	0	0	4.789397240377633	12.723344441455668	SLC7A5;SLC7A2
phosphoric ester hydrolase activity (GO:0042578)	2/53	0.07018891638286555	0.19303636620329048	0	0	4.789397240377633	12.723344441455668	PTPRJ;ATP1A2
aromatic amino acid transmembrane transporter activity (GO:0015173)	1/9	0.07143865520909176	0.19303636620329048	0	0	15.205521472392638	40.12609643587005	SLC7A5
mannosidase activity (GO:0015923)	1/9	0.07143865520909176	0.19303636620329048	0	0	15.205521472392638	40.12609643587005	MAN1A1
monoamine transmembrane transporter activity (GO:0008504)	1/9	0.07143865520909176	0.19303636620329048	0	0	15.205521472392638	40.12609643587005	SLC22A3
volume-sensitive anion channel activity (GO:0005225)	1/9	0.07143865520909176	0.19303636620329048	0	0	15.205521472392638	40.12609643587005	TTYH1
oxidoreductase activity, acting on the CH-NH2 group of donors, oxygen as acceptor (GO:0016641)	1/9	0.07143865520909176	0.19303636620329048	0	0	15.205521472392638	40.12609643587005	AOC3
phosphatidylinositol-4,5-bisphosphate phosphatase activity (GO:0106019)	1/9	0.07143865520909176	0.19303636620329048	0	0	15.205521472392638	40.12609643587005	OCRL
potassium ion binding (GO:0030955)	1/9	0.07143865520909176	0.19303636620329048	0	0	15.205521472392638	40.12609643587005	ATP1A2
retinoic acid 4-hydroxylase activity (GO:0008401)	1/9	0.07143865520909176	0.19303636620329048	0	0	15.205521472392638	40.12609643587005	CYP3A7
transition metal ion binding (GO:0046914)	7/445	0.0743061506676994	0.19867118178521734	0	0	1.9746095454148853	5.133119048853688	AOC3;PAPPA;ENPP2;LCN2;AOX1;AFP;DPP3
secondary active transmembrane transporter activity (GO:0015291)	2/56	0.07721976117451868	0.20080292967564553	0	0	4.522633744855967	11.582916745503507	SLC7A5;SLC22A7
ionotropic glutamate receptor binding (GO:0035255)	1/10	0.0790562715258447	0.20080292967564553	0	0	13.515337423312884	34.296457835399266	SQSTM1
lipase inhibitor activity (GO:0055102)	1/10	0.0790562715258447	0.20080292967564553	0	0	13.515337423312884	34.296457835399266	APOC3
phospholipase A1 activity (GO:0008970)	1/10	0.0790562715258447	0.20080292967564553	0	0	13.515337423312884	34.296457835399266	LIPC
protein binding involved in heterotypic cell-cell adhesion (GO:0086080)	1/10	0.0790562715258447	0.20080292967564553	0	0	13.515337423312884	34.296457835399266	SIRPA
kinase binding (GO:0019900)	7/461	0.08580643016388546	0.20442378602540903	0	0	1.9034484693734393	4.674224803050292	CCND2;SPDYC;PTPRJ;PLG;SQSTM1;TRIM22;TP73
alditol:NADP+ 1-oxidoreductase activity (GO:0004032)	1/11	0.08661177401852024	0.20442378602540903	0	0	12.16319018404908	29.755049499876836	AKR1D1
superoxide-generating NAD(P)H oxidase activity (GO:0016175)	1/11	0.08661177401852024	0.20442378602540903	0	0	12.16319018404908	29.755049499876836	CYBA
carbohydrate kinase activity (GO:0019200)	1/11	0.08661177401852024	0.20442378602540903	0	0	12.16319018404908	29.755049499876836	HK2
dipeptidyl-peptidase activity (GO:0008239)	1/11	0.08661177401852024	0.20442378602540903	0	0	12.16319018404908	29.755049499876836	DPP3
quaternary ammonium group transmembrane transporter activity (GO:0015651)	1/11	0.08661177401852024	0.20442378602540903	0	0	12.16319018404908	29.755049499876836	SLC22A3
retinoid X receptor binding (GO:0046965)	1/11	0.08661177401852024	0.20442378602540903	0	0	12.16319018404908	29.755049499876836	NRIP1
sterol binding (GO:0032934)	2/60	0.08692034996355975	0.20442378602540903	0	0	4.209876543209877	10.283731064068448	INSIG2;APOC3
SH3 domain binding (GO:0017124)	2/62	0.09190088064085063	0.21341820671010117	0	0	4.069135802469136	9.713208916856898	SH3BP2;CYBA
2 iron, 2 sulfur cluster binding (GO:0051537)	1/12	0.09410566595091076	0.21341820671010117	0	0	11.056887897378695	26.13115251802758	AOX1
transforming growth factor beta-activated receptor activity (GO:0005024)	1/12	0.09410566595091076	0.21341820671010117	0	0	11.056887897378695	26.13115251802758	TGFBR3
vascular endothelial growth factor receptor binding (GO:0005172)	1/12	0.09410566595091076	0.21341820671010117	0	0	11.056887897378695	26.13115251802758	VEGFA
alkali metal ion binding (GO:0031420)	1/13	0.10153844656578896	0.22043389254453327	0	0	10.134969325153374	23.181895418815735	ATP1A2
basic amino acid transmembrane transporter activity (GO:0015174)	1/13	0.10153844656578896	0.22043389254453327	0	0	10.134969325153374	23.181895418815735	SLC7A2
NAD+ binding (GO:0070403)	1/13	0.10153844656578896	0.22043389254453327	0	0	10.134969325153374	23.181895418815735	GLUD1
phosphatidylinositol phosphate kinase activity (GO:0016307)	1/13	0.10153844656578896	0.22043389254453327	0	0	10.134969325153374	23.181895418815735	PIK3C2A
protein phosphatase activator activity (GO:0072542)	1/13	0.10153844656578896	0.22043389254453327	0	0	10.134969325153374	23.181895418815735	IGFBP3
insulin-like growth factor receptor binding (GO:0005159)	1/14	0.10891061107741976	0.23052746011387182	0	0	9.354884379424258	20.741909852754212	YWHAH
arylsulfatase activity (GO:0004065)	1/14	0.10891061107741976	0.23052746011387182	0	0	9.354884379424258	20.741909852754212	SULF2
protein kinase C activity (GO:0004697)	1/14	0.10891061107741976	0.23052746011387182	0	0	9.354884379424258	20.741909852754212	PRKCE
sodium-independent organic anion transmembrane transporter activity (GO:0015347)	1/15	0.11622265079010878	0.23429010556101293	0	0	8.68624014022787	18.69493883653102	SLC22A7
mannose binding (GO:0005537)	1/15	0.11622265079010878	0.23429010556101293	0	0	8.68624014022787	18.69493883653102	LMAN1
calcium-dependent cysteine-type endopeptidase activity (GO:0004198)	1/15	0.11622265079010878	0.23429010556101293	0	0	8.68624014022787	18.69493883653102	CAPN2
Wnt-activated receptor activity (GO:0042813)	1/15	0.11622265079010878	0.23429010556101293	0	0	8.68624014022787	18.69493883653102	FZD4
oxidoreductase activity, acting on NAD(P)H, oxygen as acceptor (GO:0050664)	1/15	0.11622265079010878	0.23429010556101293	0	0	8.68624014022787	18.69493883653102	CYBA
cysteine-type endopeptidase activator activity involved in apoptotic process (GO:0008656)	1/15	0.11622265079010878	0.23429010556101293	0	0	8.68624014022787	18.69493883653102	NLRP1
double-stranded RNA binding (GO:0003725)	2/73	0.12064508897988474	0.23706963198941503	0	0	3.43679360111285	7.268482321900543	NLRP1;EIF4B
ATPase activity, coupled to transmembrane movement of ions, rotational mechanism (GO:0044769)	1/16	0.12347505299578174	0.23706963198941503	0	0	8.106748466257669	16.957016636973467	ATP6V0D1
calcium-dependent phospholipase A2 activity (GO:0047498)	1/16	0.12347505299578174	0.23706963198941503	0	0	8.106748466257669	16.957016636973467	PLA2G2A
organic cation transmembrane transporter activity (GO:0015101)	1/16	0.12347505299578174	0.23706963198941503	0	0	8.106748466257669	16.957016636973467	SLC22A3
proton-transporting ATPase activity, rotational mechanism (GO:0046961)	1/16	0.12347505299578174	0.23706963198941503	0	0	8.106748466257669	16.957016636973467	ATP6V0D1
phosphotransferase activity, alcohol group as acceptor (GO:0016773)	2/75	0.12608681622475498	0.23706963198941503	0	0	3.3422966345340774	6.921176371475239	PIK3C2A;HK2
ribosomal small subunit binding (GO:0043024)	1/17	0.13066830109652797	0.23706963198941503	0	0	7.5996932515337425	15.46608420682747	EIF4B
intracellular calcium activated chloride channel activity (GO:0005229)	1/17	0.13066830109652797	0.23706963198941503	0	0	7.5996932515337425	15.46608420682747	TTYH1
intracellular chloride channel activity (GO:0061778)	1/17	0.13066830109652797	0.23706963198941503	0	0	7.5996932515337425	15.46608420682747	TTYH1
alcohol dehydrogenase (NADP+) activity (GO:0008106)	1/17	0.13066830109652797	0.23706963198941503	0	0	7.5996932515337425	15.46608420682747	AKR1D1
sulfuric ester hydrolase activity (GO:0008484)	1/17	0.13066830109652797	0.23706963198941503	0	0	7.5996932515337425	15.46608420682747	SULF2
anion transmembrane transporter activity (GO:0008509)	1/17	0.13066830109652797	0.23706963198941503	0	0	7.5996932515337425	15.46608420682747	SLC22A3
peptidase activator activity involved in apoptotic process (GO:0016505)	1/17	0.13066830109652797	0.23706963198941503	0	0	7.5996932515337425	15.46608420682747	NLRP1
glutamate receptor binding (GO:0035254)	1/17	0.13066830109652797	0.23706963198941503	0	0	7.5996932515337425	15.46608420682747	SQSTM1
transforming growth factor beta receptor binding (GO:0005160)	1/18	0.13780287461478657	0.24476874232276777	0	0	7.152291591483219	14.175348854230412	TGFBR3
transmembrane receptor protein serine/threonine kinase activity (GO:0004675)	1/18	0.13780287461478657	0.24476874232276777	0	0	7.152291591483219	14.175348854230412	TGFBR3
retinoic acid receptor binding (GO:0042974)	1/18	0.13780287461478657	0.24476874232276777	0	0	7.152291591483219	14.175348854230412	NRIP1
amyloid-beta binding (GO:0001540)	2/80	0.13993573117300395	0.2468310813746042	0	0	3.127255460588794	6.149973103273595	FZD4;SORL1
ankyrin binding (GO:0030506)	1/19	0.14487924920692025	0.25151987348943156	0	0	6.754601226993865	13.048907773001488	CDH1
arachidonic acid monooxygenase activity (GO:0008391)	1/19	0.14487924920692025	0.25151987348943156	0	0	6.754601226993865	13.048907773001488	CYP1A1
metalloendopeptidase activity (GO:0004222)	2/82	0.1455646511927025	0.25151987348943156	0	0	3.0487654320987656	5.875382427590047	MMP11;MEP1A
zinc ion transmembrane transporter activity (GO:0005385)	1/20	0.15189789671103845	0.26068963354462005	0	0	6.398773006134969	12.058786655225672	SLC30A3
lysophospholipase activity (GO:0004622)	1/21	0.15885928516068634	0.26900172287209556	0	0	6.078527607361964	11.182888908541372	ENPP2
neuropeptide binding (GO:0042923)	1/21	0.15885928516068634	0.26900172287209556	0	0	6.078527607361964	11.182888908541372	SORL1
K63-linked polyubiquitin modification-dependent protein binding (GO:0070530)	1/22	0.16576387880238025	0.27883460407817606	0	0	5.788781770376862	10.403546036010685	SQSTM1
cytokine activity (GO:0005125)	3/173	0.16980032639806486	0.2837452822704505	0	0	2.1555717939349655	3.822113504726951	CCL20;INHBE;VEGFA
triglyceride lipase activity (GO:0004806)	1/23	0.17261213817778132	0.28469794218932765	0	0	5.52537646402677	9.706474017159985	LIPC
pyrophosphate hydrolysis-driven proton transmembrane transporter activity (GO:0009678)	1/23	0.17261213817778132	0.28469794218932765	0	0	5.52537646402677	9.706474017159985	ATP6V0D1
cell adhesion mediator activity (GO:0098631)	1/24	0.17940452010763214	0.2921073596624267	0	0	5.284875966924513	9.080009525352985	SIRPA
ferrous iron binding (GO:0008198)	1/24	0.17940452010763214	0.2921073596624267	0	0	5.284875966924513	9.080009525352985	EGLN3
ion gated channel activity (GO:0022839)	1/26	0.19282346047904078	0.3119564265074927	0	0	4.86159509202454	8.002089365081249	TTYH1
GTP binding (GO:0005525)	3/189	0.20271794407025265	0.32588834046736814	0	0	1.968543378080545	3.141676536483423	GLUD1;TUBB2B;RAB42
monocarboxylic acid transmembrane transporter activity (GO:0008028)	1/28	0.2060242814359963	0.3270635467796441	0	0	4.5010224948875255	7.110540905203882	SLC16A9
NAD binding (GO:0051287)	1/28	0.2060242814359963	0.3270635467796441	0	0	4.5010224948875255	7.110540905203882	GLUD1
mitogen-activated protein kinase binding (GO:0051019)	1/29	0.21254400057070003	0.3277802601215202	0	0	4.3400525854513585	6.721032561514259	PTPRJ
phospholipase A2 activity (GO:0004623)	1/29	0.21254400057070003	0.3277802601215202	0	0	4.3400525854513585	6.721032561514259	PLA2G2A
serine-type endopeptidase activity (GO:0004252)	2/105	0.21292812173248357	0.3277802601215202	0	0	2.3652163490351192	3.658518131392049	HP;PLG
cytokine receptor binding (GO:0005126)	2/105	0.21292812173248357	0.3277802601215202	0	0	2.3652163490351192	3.658518131392049	TGFBR3;VEGFA
growth factor receptor binding (GO:0070851)	2/105	0.21292812173248357	0.3277802601215202	0	0	2.3652163490351192	3.658518131392049	PTPRJ;VEGFA
Hsp70 protein binding (GO:0030544)	1/31	0.22542423205928352	0.344926234596735	0	0	4.050306748466258	6.034030248783499	CYP1A1
SH2 domain binding (GO:0042169)	1/32	0.23178560428773767	0.3463149617005022	0	0	3.919453789827825	5.730015891945766	SQSTM1
amino acid binding (GO:0016597)	1/32	0.23178560428773767	0.3463149617005022	0	0	3.919453789827825	5.730015891945766	GCLC
neutral amino acid transmembrane transporter activity (GO:0015175)	1/32	0.23178560428773767	0.3463149617005022	0	0	3.919453789827825	5.730015891945766	SLC7A5
chemoattractant activity (GO:0042056)	1/32	0.23178560428773767	0.3463149617005022	0	0	3.919453789827825	5.730015891945766	VEGFA
kinase activity (GO:0016301)	2/112	0.23403662526371974	0.3476333498069287	0	0	2.2139169472502807	3.215222118386733	CKB;PIK3C2A
2-oxoglutarate-dependent dioxygenase activity (GO:0016706)	1/33	0.23809504826264621	0.3516054782483264	0	0	3.7967791411042944	5.448702018501451	EGLN3
adenyl ribonucleotide binding (GO:0032559)	4/306	0.24312214295157822	0.35695389774393566	0	0	1.6170529801324502	2.2868222820709403	GLUD1;GCLC;ATP1A2;NLRP1
Hsp90 protein binding (GO:0051879)	1/35	0.25055983336103316	0.3616033958733092	0	0	3.573078311079033	4.945345946180814	CYP1A1
phosphatidylinositol-3,4,5-trisphosphate binding (GO:0005547)	1/35	0.25055983336103316	0.3616033958733092	0	0	3.573078311079033	4.945345946180814	MYO10
estrogen receptor binding (GO:0030331)	1/35	0.25055983336103316	0.3616033958733092	0	0	3.573078311079033	4.945345946180814	NRIP1
guanyl ribonucleotide binding (GO:0032561)	3/214	0.2566681027693826	0.36280851626912547	0	0	1.733095875894145	2.3569609245224643	GLUD1;TUBB2B;RAB42
oxidoreductase activity, acting on paired donors, with incorporation or reduction of molecular oxygen, NAD(P)H as one donor, and incorporation of one atom of oxygen (GO:0016709)	1/36	0.25671600696471136	0.36280851626912547	0	0	3.470815074496056	4.719561708074164	AKR1D1
phosphoric diester hydrolase activity (GO:0008081)	1/36	0.25671600696471136	0.36280851626912547	0	0	3.470815074496056	4.719561708074164	ENPP2
nuclear receptor binding (GO:0016922)	2/120	0.25830020202775655	0.36280851626912547	0	0	2.0629838878426447	2.7925226497233915	NRIP1;YWHAH
endopeptidase activity (GO:0004175)	4/315	0.2591862075769005	0.36280851626912547	0	0	1.5695337620578778	2.1191978696177505	MMP11;MEP1A;HP;PLG
hydrolase activity, hydrolyzing O-glycosyl compounds (GO:0004553)	1/37	0.26282191729731924	0.36280851626912547	0	0	3.374233128834356	4.508915510325738	MAN1A1
sodium channel regulator activity (GO:0017080)	1/37	0.26282191729731924	0.36280851626912547	0	0	3.374233128834356	4.508915510325738	YWHAH
phosphotyrosine residue binding (GO:0001784)	1/37	0.26282191729731924	0.36280851626912547	0	0	3.374233128834356	4.508915510325738	SH3BP2
serine-type peptidase activity (GO:0008236)	2/125	0.27349070094569616	0.3754953407578747	0	0	1.9786208973200843	2.5652575730319285	HP;PLG
sulfotransferase activity (GO:0008146)	1/40	0.28084213104964095	0.38351559831510107	0	0	3.1142048135913165	3.9549235757763985	CHST15
active ion transmembrane transporter activity (GO:0022853)	1/42	0.2926116811895112	0.3911756159059781	0	0	2.961993116863684	3.6400196116777037	SLC22A7
CCR chemokine receptor binding (GO:0048020)	1/42	0.2926116811895112	0.3911756159059781	0	0	2.961993116863684	3.6400196116777037	CCL20
cell-cell adhesion mediator activity (GO:0098632)	1/42	0.2926116811895112	0.3911756159059781	0	0	2.961993116863684	3.6400196116777037	SIRPA
protein phosphorylated amino acid binding (GO:0045309)	1/42	0.2926116811895112	0.3911756159059781	0	0	2.961993116863684	3.6400196116777037	SH3BP2
zinc ion binding (GO:0008270)	4/336	0.29740172565997586	0.395497582814837	0	0	1.4686746987951806	1.7810198655288318	PAPPA;ENPP2;AFP;DPP3
cyclin-dependent protein serine/threonine kinase regulator activity (GO:0016538)	1/44	0.30418976907806133	0.40161544866550875	0	0	2.8239406477386217	3.3607817388754886	CCND2
single-stranded RNA binding (GO:0003727)	1/45	0.3099079840096052	0.40161544866550875	0	0	2.7596207473508088	3.2328401028610347	EIF4B
ATP hydrolysis activity (GO:0140603)	1/45	0.3099079840096052	0.40161544866550875	0	0	2.7596207473508088	3.2328401028610347	NLRP1
copper ion binding (GO:0005507)	1/45	0.3099079840096052	0.40161544866550875	0	0	2.7596207473508088	3.2328401028610347	AOC3
protein kinase C binding (GO:0005080)	1/45	0.3099079840096052	0.40161544866550875	0	0	2.7596207473508088	3.2328401028610347	SQSTM1
chemokine activity (GO:0008009)	1/46	0.3155794904528524	0.40688929225900766	0	0	2.698159509202454	3.1119079103686236	CCL20
purine ribonucleoside triphosphate binding (GO:0035639)	5/460	0.32598621461788496	0.41710104734726783	0	0	1.3394844149561131	1.5014283284723067	GLUD1;TUBB2B;RAB42;ATP1A2;NLRP1
acetylglucosaminyltransferase activity (GO:0008375)	1/48	0.32678389142561537	0.41710104734726783	0	0	2.5830831484140453	2.8890653858476174	MFNG
lipase activity (GO:0016298)	1/49	0.33231753526027213	0.4199435520204434	0	0	2.5291411042944785	2.7862645544226052	LIPC
exonuclease activity (GO:0004527)	1/49	0.33231753526027213	0.4199435520204434	0	0	2.5291411042944785	2.7862645544226052	ENPP2
chemokine receptor binding (GO:0042379)	1/50	0.33780596912127225	0.42267347860494164	0	0	2.4774007762614247	2.6886824434754057	CCL20
cholesterol binding (GO:0015485)	1/50	0.33780596912127225	0.42267347860494164	0	0	2.4774007762614247	2.6886824434754057	APOC3
polyubiquitin modification-dependent protein binding (GO:0031593)	1/51	0.3432495601022805	0.42737935424499635	0	0	2.4277300613496933	2.5959657238804565	SQSTM1
exopeptidase activity (GO:0008238)	1/53	0.3540036672176717	0.438619177918481	0	0	2.3341198678621993	2.423862123783723	DPP3
flavin adenine dinucleotide binding (GO:0050660)	1/55	0.3645827347443586	0.44953405157799553	0	0	2.2474437627811863	2.2676747387205993	AOX1
microtubule motor activity (GO:0003777)	1/56	0.36980751538391604	0.45029864188236596	0	0	2.2064696040156164	2.1949355873336995	DYNLRB1
receptor tyrosine kinase binding (GO:0030971)	1/56	0.36980751538391604	0.45029864188236596	0	0	2.2064696040156164	2.1949355873336995	SQSTM1
ubiquitin protein ligase binding (GO:0031625)	3/265	0.37052132343863975	0.45029864188236596	0	0	1.392110378834574	1.3821488305986938	FZD4;CKB;SQSTM1
methylation-dependent protein binding (GO:0140034)	1/63	0.4052045666594118	0.49010457110233613	0	0	1.956659410251336	1.767574177640068	CBX2
ubiquitin-like protein ligase binding (GO:0044389)	3/282	0.4081580853245751	0.49133722119640794	0	0	1.306151071929473	1.1704429102272031	FZD4;CKB;SQSTM1
chloride channel activity (GO:0005254)	1/64	0.4100972920944835	0.49134298203773025	0	0	1.925503943908852	1.7163188314335958	TTYH1
motor activity (GO:0003774)	1/66	0.4197630568207753	0.5002177298282816	0	0	1.8660689004247286	1.6198688711256517	DYNLRB1
small GTPase binding (GO:0031267)	2/175	0.42144328418603255	0.5002177298282816	0	0	1.4031970313280526	1.2124605538351727	OCRL;SORL1
GDP binding (GO:0019003)	1/67	0.424536743597627	0.5015457342967314	0	0	1.837702175125488	1.5744636872001454	RAB42
methylated histone binding (GO:0035064)	1/68	0.42927139406783565	0.5047913615427326	0	0	1.8101822177456277	1.530809446504339	CBX2
ubiquitin binding (GO:0043130)	1/74	0.45687712285261034	0.5323247211218487	0	0	1.6608958736028239	1.3010475057101536	SQSTM1
protein tyrosine phosphatase activity (GO:0004725)	1/74	0.45687712285261034	0.5323247211218487	0	0	1.6608958736028239	1.3010475057101536	PTPRJ
GTPase binding (GO:0051020)	2/201	0.4923721809607464	0.5710617989225095	0	0	1.218251752590111	0.8631561984551659	OCRL;SORL1
growth factor activity (GO:0008083)	1/87	0.5122198924955963	0.5913811486085521	0	0	1.4089028392067342	0.9425577867792901	VEGFA
cytokine receptor activity (GO:0004896)	1/88	0.5162371546701358	0.5933223406616039	0	0	1.392638036809816	0.9207969746108997	FZD4
transcription regulatory region nucleic acid binding (GO:0001067)	2/212	0.5207079871609366	0.5957649943192698	0	0	1.1537918871252204	0.7529252177607599	ZNF513;TP73
heme binding (GO:0020037)	1/91	0.5280926969223674	0.6015046861806337	0	0	1.3460122699386503	0.8594065556078457	HMOX1
protein serine/threonine kinase activity (GO:0004674)	3/344	0.5379676041866892	0.6100168368902636	0	0	1.0652811424199924	0.6604284329264747	PRKCE;ATM;SQSTM1
cysteine-type peptidase activity (GO:0008234)	1/98	0.5546445208771245	0.6233615411627859	0	0	1.2484346341154893	0.7358621714274355	CAPN2
protein kinase regulator activity (GO:0019887)	1/98	0.5546445208771245	0.6233615411627859	0	0	1.2484346341154893	0.7358621714274355	CCND2
phosphatidylinositol phosphate binding (GO:1901981)	1/102	0.5691446964919363	0.6368403211848098	0	0	1.1987487092267508	0.6756394398318697	MYO10
GTPase regulator activity (GO:0030695)	2/233	0.5718163006227629	0.6370234226236042	0	0	1.0477793811127145	0.5856431793859395	SIRPA;OCRL
cysteine-type endopeptidase activity (GO:0004197)	1/105	0.5797110010200753	0.642998228205673	0	0	1.163992449268523	0.6346384509637464	CAPN2
phosphatase binding (GO:0019902)	1/114	0.60988920509621	0.6735298178019016	0	0	1.0707964601769913	0.5294852591635592	SIRPA
mRNA binding (GO:0003729)	2/263	0.6378154631588278	0.6984044924776346	0	0	0.9259259259259259	0.4163947038646725	RBM47;SF1
protein phosphatase binding (GO:0019903)	1/123	0.6379127647827213	0.6984044924776346	0	0	0.99135069898421	0.44566541170485185	SIRPA
ATP binding (GO:0005524)	2/278	0.6677236153572306	0.7247940098322075	0	0	0.8749329039184112	0.3533687241340239	ATP1A2;NLRP1
nucleoside-triphosphatase activity (GO:0017111)	2/278	0.6677236153572306	0.7247940098322075	0	0	0.8749329039184112	0.3533687241340239	RAB42;NLRP1
magnesium ion binding (GO:0000287)	1/146	0.700766046136638	0.7574237264625789	0	0	0.8331288343558282	0.29624494291107994	GCLC
receptor ligand activity (GO:0048018)	2/307	0.7198956874648578	0.77480298566133	0	0	0.7905687107872901	0.2598195814377917	INHBE;VEGFA
cadherin binding (GO:0045296)	2/322	0.7440871239359269	0.7974604619397698	0	0	0.7529320987654321	0.22256458174087793	CDH1;PTPRJ
DNA-binding transcription activator activity, RNA polymerase II-specific (GO:0001228)	2/333	0.7606786994266085	0.8118167632536074	0	0	0.7274999067546902	0.19900339356154112	PLAGL1;TP73
RNA polymerase II-specific DNA-binding transcription factor binding (GO:0061629)	1/190	0.7923471214187	0.8420760202525096	0	0	0.637744668419515	0.1484387058052299	NRIP1
DNA-binding transcription factor binding (GO:0140297)	1/208	0.8212177341664524	0.8668380515907608	0	0	0.5817551347025873	0.11458656282655974	TP73
RNA binding (GO:0003723)	9/1406	0.82247232454084	0.8668380515907608	0	0	0.7663934236959383	0.14978427168282982	RBM47;HNRNPA3;TMSB4X;RPL13;NLRP1;EIF4B;BICC1;TNS1;SF1
transcription cis-regulatory region binding (GO:0000976)	3/549	0.8316611776070308	0.8704286328071076	0	0	0.658316838441062	0.12134764786963458	PLAGL1;ZNF513;TP73
GTPase activity (GO:0003924)	1/216	0.8327329046146739	0.8704286328071076	0	0	0.5598801540876016	0.10248176845775885	RAB42
DNA-binding transcription repressor activity, RNA polymerase II-specific (GO:0001227)	1/256	0.8801425638161895	0.9162139803660333	0	0	0.4710934680620715	0.06014515331525065	PLAGL1
ubiquitin protein ligase activity (GO:0061630)	1/263	0.8869412114114499	0.9195227253000338	0	0	0.4583430899639395	0.05499043496677031	TRIM22
ubiquitin-like protein ligase activity (GO:0061659)	1/270	0.8933564316981865	0.9224086733794282	0	0	0.4462563003170114	0.0503241614870619	TRIM22
DNA binding (GO:0003677)	4/811	0.903733017600542	0.9293448844961039	0	0	0.5894981412639405	0.05966976627421655	PLAGL1;ZNF513;NLRP1;TNP1
GTPase activator activity (GO:0005096)	1/336	0.9385825764061709	0.9612902193837396	0	0	0.35712846808900284	0.022636387664974444	OCRL
ubiquitin-protein transferase activity (GO:0004842)	1/392	0.9616002911764506	0.9809095339711585	0	0	0.3051009681012976	0.011946659329732087	TRIM22
sequence-specific double-stranded DNA binding (GO:1990837)	2/712	0.9818422183298492	0.9975516938231268	0	0	0.3325682490001739	0.006094199203633006	ZNF513;TP73
double-stranded DNA binding (GO:0003690)	1/651	0.9956995564634561	0.9992064544915488	0	0	0.18108541764983482	7.804269101745288E-4	NLRP1
RNA polymerase II cis-regulatory region sequence-specific DNA binding (GO:0000978)	3/1149	0.9963873446386826	0.9992064544915488	0	0	0.30389255633963125	0.001099846955291099	PLAGL1;NRIP1;TP73
cis-regulatory region sequence-specific DNA binding (GO:0000987)	3/1149	0.9963873446386826	0.9992064544915488	0	0	0.30389255633963125	0.001099846955291099	PLAGL1;NRIP1;TP73
RNA polymerase II transcription regulatory region sequence-specific DNA binding (GO:0000977)	3/1359	0.9992064544915488	0.9992064544915488	0	0	0.25394382454790304	2.0159597974423192E-4	PLAGL1;NRIP1;TP73

## Sheet: Table S4B
GO Molecular Function Enrichr analysis for the TOP20 DEGs in HepG2 cells edited with gRNA-2
Term	Overlap	P-value	Adjusted P-value	Old P-value	Old Adjusted P-value	Odds Ratio	Combined Score	Genes
retinoid binding (GO:0005501)	2/34	5.228284778315545E-4	0.029801223236398607	0	0	69.26388888888889	523.3757526021546	UGT1A1;PTGDS
calcium ion binding (GO:0005509)	3/348	0.004779241723158852	0.0497324707460381	0	0	10.043478260869565	53.667058733432974	SPARC;PLA2G2A;THBS1
P-type sodium transporter activity (GO:0008554)	1/6	0.0059856908667451705	0.0497324707460381	0	0	210.26315789473685	1076.2074808846232	ATP1A2
P-type sodium:potassium-exchanging transporter activity (GO:0005391)	1/6	0.0059856908667451705	0.0497324707460381	0	0	210.26315789473685	1076.2074808846232	ATP1A2
sodium ion binding (GO:0031402)	1/6	0.0059856908667451705	0.0497324707460381	0	0	210.26315789473685	1076.2074808846232	ATP1A2
insulin-like growth factor II binding (GO:0031995)	1/7	0.006979995894180786	0.0497324707460381	0	0	175.21052631578948	869.8689177892479	IGFBP1
P-type potassium transmembrane transporter activity (GO:0008556)	1/7	0.006979995894180786	0.0497324707460381	0	0	175.21052631578948	869.8689177892479	ATP1A2
CCR6 chemokine receptor binding (GO:0031731)	1/7	0.006979995894180786	0.0497324707460381	0	0	175.21052631578948	869.8689177892479	CCL20
peptidyl-proline 4-dioxygenase activity (GO:0031545)	1/8	0.0079733565142536	0.0504979245902728	0	0	150.17293233082708	725.5830081396662	EGLN3
potassium ion binding (GO:0030955)	1/9	0.008965773496317424	0.05110490892900932	0	0	131.39473684210526	619.439581424405	ATP1A2
protein binding involved in heterotypic cell-cell adhesion (GO:0086080)	1/10	0.009957247624386196	0.05159664678091029	0	0	116.78947368421052	538.3357753631753	SIRPA
insulin-like growth factor I binding (GO:0031994)	1/13	0.01292602095289387	0.056568257916736725	0	0	87.57894736842105	380.83817987374294	IGFBP1
alkali metal ion binding (GO:0031420)	1/13	0.01292602095289387	0.056568257916736725	0	0	87.57894736842105	380.83817987374294	ATP1A2
metal ion binding (GO:0046872)	3/517	0.014112820475043262	0.056568257916736725	0	0	6.6832227054245825	28.475017452622307	SPARC;PLA2G2A;THBS1
insulin-like growth factor binding (GO:0005520)	1/15	0.014900503788898576	0.056568257916736725	0	0	75.06015037593986	315.7300332957057	IGFBP1
calcium-dependent phospholipase A2 activity (GO:0047498)	1/16	0.015886337864689626	0.056568257916736725	0	0	70.05263157894737	290.1787210723924	PLA2G2A
low-density lipoprotein particle binding (GO:0030169)	1/17	0.016871234817272356	0.056568257916736725	0	0	65.67105263157895	268.0787715603985	THBS1
fibroblast growth factor binding (GO:0017134)	1/21	0.020801468010995312	0.05883228697349317	0	0	52.526315789473685	203.4203291515269	THBS1
retinoic acid binding (GO:0001972)	1/22	0.02178169181492411	0.05883228697349317	0	0	50.02255639097744	191.42059056605152	UGT1A1
transforming growth factor beta binding (GO:0050431)	1/24	0.023739343866497245	0.05883228697349317	0	0	45.66819221967963	170.827422984315	THBS1
ferrous iron binding (GO:0008198)	1/24	0.023739343866497245	0.05883228697349317	0	0	45.66819221967963	170.827422984315	EGLN3
cell adhesion mediator activity (GO:0098631)	1/24	0.023739343866497245	0.05883228697349317	0	0	45.66819221967963	170.827422984315	SIRPA
lipoprotein particle binding (GO:0071813)	1/24	0.023739343866497245	0.05883228697349317	0	0	45.66819221967963	170.827422984315	THBS1
lipoprotein particle receptor binding (GO:0070325)	1/28	0.02764348904824574	0.06451948244899454	0	0	38.89473684210526	139.56851455439977	RELN
phospholipase A2 activity (GO:0004623)	1/29	0.028617205427454835	0.06451948244899454	0	0	37.50375939849624	133.2788782141628	PLA2G2A
monocarboxylic acid binding (GO:0033293)	1/31	0.030561860107418466	0.06451948244899454	0	0	35.0	122.08008572013848	UGT1A1
glucuronosyltransferase activity (GO:0015020)	1/31	0.030561860107418466	0.06451948244899454	0	0	35.0	122.08008572013848	UGT1A1
2-oxoglutarate-dependent dioxygenase activity (GO:0016706)	1/33	0.03250281622696285	0.06616644731917437	0	0	32.80921052631579	112.41841533087528	EGLN3
endopeptidase activity (GO:0004175)	2/315	0.0389819710529721	0.07573925917035808	0	0	6.981540646077387	22.652697889172966	MEP1A;HP
CCR chemokine receptor binding (GO:0048020)	1/42	0.04119152691721229	0.07573925917035808	0	0	25.59563543003851	81.63786025385905	CCL20
cell-cell adhesion mediator activity (GO:0098632)	1/42	0.04119152691721229	0.07573925917035808	0	0	25.59563543003851	81.63786025385905	SIRPA
chemokine activity (GO:0008009)	1/46	0.045029336387548594	0.08020850544032093	0	0	23.31578947368421	72.28923154104575	CCL20
chemokine receptor binding (GO:0042379)	1/50	0.04885254998202776	0.08438167724168431	0	0	21.408163265306122	64.63014669364038	CCL20
phosphoric ester hydrolase activity (GO:0042578)	1/53	0.05171041322818909	0.08576255863700682	0	0	20.170040485829958	59.74559828701417	ATP1A2
iron ion binding (GO:0005506)	1/54	0.05266122021570595	0.08576255863700682	0	0	19.788480635551142	58.25483230121243	EGLN3
protein tyrosine kinase binding (GO:1990782)	1/72	0.0696216623496152	0.10869345449643902	0	0	14.758339510748703	39.326245034816516	SIRPA
phospholipase activity (GO:0004620)	1/73	0.07055540028716217	0.10869345449643902	0	0	14.552631578947368	38.5842224505161	PLA2G2A
phosphatase activity (GO:0016791)	1/79	0.0761391600452789	0.11420874006791835	0	0	13.429149797570851	34.58264664318254	ATP1A2
metalloendopeptidase activity (GO:0004222)	1/82	0.07891907522821222	0.11509430782012253	0	0	12.929824561403509	32.8331213455501	MEP1A
UDP-glycosyltransferase activity (GO:0008194)	1/84	0.08076793531236669	0.11509430782012253	0	0	12.61699429296132	31.746568547413606	UGT1A1
carboxylic ester hydrolase activity (GO:0052689)	1/96	0.09178727400735918	0.12760669801023106	0	0	11.016620498614959	26.310792233027552	PLA2G2A
serine-type endopeptidase activity (GO:0004252)	1/105	0.09996930200784186	0.13567262415349968	0	0	10.058704453441296	23.16411122367751	HP
phosphatase binding (GO:0019902)	1/114	0.10808127316539673	0.14298704001728887	0	0	9.253376804843969	20.587577159291506	SIRPA
hexosyltransferase activity (GO:0016758)	1/119	0.11255786172167787	0.14298704001728887	0	0	8.859054415700268	19.350725039139657	UGT1A1
metallopeptidase activity (GO:0008237)	1/121	0.11434251370211895	0.14298704001728887	0	0	8.710526315789474	18.889271325741056	MEP1A
protein phosphatase binding (GO:0019903)	1/123	0.11612375588274423	0.14298704001728887	0	0	8.566867989646246	18.445313149795798	SIRPA
serine-type peptidase activity (GO:0008236)	1/125	0.11790159440022063	0.14298704001728887	0	0	8.427843803056026	18.01792896923992	HP
cytokine activity (GO:0005125)	1/173	0.15956448624474256	0.1894828274156318	0	0	6.061199510403917	11.124162714106953	CCL20
protein heterodimerization activity (GO:0046982)	1/188	0.17219602675220333	0.2003096637729712	0	0	5.570785251899803	9.799689560820283	ATP1A2
GTPase regulator activity (GO:0030695)	1/233	0.209017444281756	0.23827988648120182	0	0	4.480036297640654	7.012769109428109	SIRPA
ATP binding (GO:0005524)	1/278	0.24427942466081584	0.27301818050326476	0	0	3.743682310469314	5.276505051740351	ATP1A2
adenyl ribonucleotide binding (GO:0032559)	1/306	0.26546094113636276	0.29098603163024384	0	0	3.395168248490078	4.5029694239166504	ATP1A2
zinc ion binding (GO:0008270)	1/336	0.2875290580342482	0.3092293643009839	0	0	3.086410054988217	3.8469982589882923	AFP
transition metal ion binding (GO:0046914)	1/445	0.3625253465492457	0.38266564357975935	0	0	2.3157894736842106	2.349740998270119	AFP
purine ribonucleoside triphosphate binding (GO:0035639)	1/460	0.3722387950843977	0.3857747512692849	0	0	2.238390092879257	2.2120212048327055	ATP1A2
protein kinase binding (GO:0019901)	1/506	0.40115754188128777	0.40832106941488217	0	0	2.0297029702970297	1.8539328370604984	SIRPA
protein homodimerization activity (GO:0042803)	1/636	0.47619877962301266	0.47619877962301266	0	0	1.6033982594280978	1.1895930885980668	UGT1A1

## Sheet: Table S4C
GO Biological Process Enrichr analysis for all the DEGs in HepG2 cells edited with gRNA-1
Term	Overlap	P-value	Adjusted P-value	Old P-value	Old Adjusted P-value	Odds Ratio	Combined Score	Genes
retinoid metabolic process (GO:0001523)	16/92	8.594402913124931E-8	2.7390362084129155E-4	0	0	6.044933228593873	98.3484617486668	UGT1A1;LRP1;AKR1C1;RARRES2;AKR1B1;APOA1;APOC3;APOA4;ADH6;CYP3A7;AKR1B10;RBP2;CYP2S1;RBP1;SDC1;UGT1A3
acylglycerol homeostasis (GO:0055090)	8/25	1.1853558684189757E-6	0.0018888645763256377	0	0	13.39371854936665	182.7635514047152	SCARB1;GCKR;LIPC;ACSM2A;APOA1;APOC3;APOA4;APOA5
regulation of intestinal cholesterol absorption (GO:0030300)	5/8	2.4044325964276753E-6	0.0025543088949383334	0	0	47.26138032305433	611.4770306268674	ABCG8;APOA1;APOA4;APOA5;CYP8B1
retrograde vesicle-mediated transport, Golgi to endoplasmic reticulum (GO:0006890)	13/85	6.178586299486151E-6	0.003328481653462303	0	0	5.162332838038633	61.91919374635933	NAPA;COPB2;RAB1A;UVRAG;COPA;KIF22;KIF18A;KLC2;RER1;KIF4A;KIF2C;RAB6A;ATP9A
triglyceride homeostasis (GO:0070328)	8/31	7.204790903571107E-6	0.003328481653462303	0	0	9.896626907785045	117.18362707446798	SCARB1;GCKR;LIPC;ACSM2A;APOA1;APOC3;APOA4;APOA5
cholesterol transport (GO:0030301)	10/51	7.557540033010708E-6	0.003328481653462303	0	0	6.953745129167268	82.00527162811467	SCARB1;ABCG8;LIPC;ABCA5;STAR;AKR1C1;APOA1;APOC3;APOA4;APOA5
triglyceride catabolic process (GO:0019433)	7/23	8.216655323612596E-6	0.003328481653462303	0	0	12.434278350515465	145.59728396228144	FABP1;PNLIPRP2;LIPC;FABP5;PNPLA3;APOC3;APOA5
diterpenoid metabolic process (GO:0016101)	11/64	1.0132300132272561E-5	0.003328481653462303	0	0	5.922320055904962	68.10539078558158	AKR1B10;RBP2;LRP1;AKR1C1;RARRES2;RBP1;AKR1B1;APOA1;APOC3;SDC1;APOA4
cellular protein modification process (GO:0006464)	62/1025	1.0438660073083717E-5	0.003328481653462303	0	0	1.8933920440929786	21.717196008768603	PIGS;PRKCSH;ZDHHC6;PLOD2;UBE2L6;HIF3A;PTPRF;GOLGA2;PTAR1;LGALS1;PPP3CC;CDH2;TIMP1;DUSP5;FBXO2;APLP2;FGG;APOA1;PHKA2;DUSP9;APOA5;RUNX3;DUSP6;LOX;CCNE1;MXRA8;FAM20C;SIK2;TRIB1;MATN3;RAB1A;CSTA;AFP;RNF7;PRKCZ;THBS1;PSMB10;FSTL3;C3;PORCN;PAK1;PDF;WNT11;ERBB2;APOL1;MAPK3;SERPIND1;CSNK1A1;LAMB2;MCRS1;PLK1;FUCA2;GNMT;PINK1;TF;PSMC6;PROC;TAOK3;UBLCP1;PTPRA;CDK12;KBTBD8
cholesterol efflux (GO:0033344)	7/24	1.1257859372531687E-5	0.003328481653462303	0	0	11.702243784111582	133.34056220189186	ABCG8;SCARB1;ABCA5;APOA1;APOC3;APOA4;APOA5
cholesterol metabolic process (GO:0008203)	12/77	1.1488327012263987E-5	0.003328481653462303	0	0	5.272494864186259	59.97030078633069	CYP27A1;IDI1;SQLE;ABCA5;INSIG2;APOA1;APOA4;HMGCR;DHCR7;APOA5;CLN6;SULT2A1
reverse cholesterol transport (GO:0043691)	6/17	1.4263068714037412E-5	0.003711582187888518	0	0	15.483689839572193	172.7644869052865	SCARB1;LIPC;ABCA5;APOA1;APOC3;APOA4
secondary alcohol biosynthetic process (GO:1902653)	8/34	1.5139808108738855E-5	0.003711582187888518	0	0	8.753346948037214	97.14624615605385	IDI1;SQLE;INSIG2;APOA1;APOA4;HMGCR;DHCR7;APOA5
cholesterol biosynthetic process (GO:0006695)	8/35	1.9039788556563185E-5	0.004138143098450232	0	0	8.428711897738447	91.6114979564054	IDI1;SQLE;INSIG2;APOA1;APOA4;HMGCR;DHCR7;APOA5
cellular protein metabolic process (GO:0044267)	32/417	2.042993410376771E-5	0.004138143098450232	0	0	2.4056872790817745	25.977836635530323	PRKCSH;PLOD2;UBE2L6;AFP;FSTL3;C3;LGALS1;CDH2;TIMP1;IGFBP6;APOL1;RPS9;SERPIND1;LAMB2;MCRS1;FBXO2;APLP2;RPL22;FUCA2;FGG;APOA1;PHKA2;APOA5;GNMT;MRPL52;TF;PROC;LOX;MXRA8;FAM20C;RPL28;MATN3
high-density lipoprotein particle remodeling (GO:0034375)	6/18	2.077511439447873E-5	0.004138143098450232	0	0	14.19264705882353	153.02163928640093	SCARB1;LIPC;ABCA5;APOA1;APOC3;APOA4
sterol metabolic process (GO:0016125)	11/70	2.4469240841680135E-5	0.0045872629742608586	0	0	5.318392969240427	56.47119490758591	CYP27A1;SQLE;ABCA5;INSIG2;APOA1;APOA4;HMGCR;DHCR7;CYP8B1;CLN6;SULT2A1
cholesterol homeostasis (GO:0042632)	11/71	2.8070049145051317E-5	0.004969958145848808	0	0	5.229481481481481	54.809188297069845	SCARB1;ABCG8;LIPC;ABCA5;AKR1C1;EPHX2;MTTP;APOA1;APOC3;APOA4;APOA5
sterol homeostasis (GO:0055092)	11/72	3.2119205149634465E-5	0.005387574042730791	0	0	5.143485124468731	53.21478726987033	SCARB1;ABCG8;LIPC;ABCA5;AKR1C1;EPHX2;MTTP;APOA1;APOC3;APOA4;APOA5
sterol biosynthetic process (GO:0016126)	8/38	3.6125779752373446E-5	0.005685803277171192	0	0	7.584660766961652	77.57973168078637	IDI1;SQLE;INSIG2;APOA1;APOA4;HMGCR;DHCR7;APOA5
secondary alcohol metabolic process (GO:1902652)	9/49	3.746528673379198E-5	0.005685803277171192	0	0	6.405686853766618	65.28737369917125	CYP27A1;SQLE;ABCA5;IDH2;APOA1;APOA4;UGT1A3;CLN6;SULT2A1
triglyceride-rich lipoprotein particle remodeling (GO:0034370)	5/13	4.787945227986101E-5	0.006935991564359866	0	0	17.71842878120411	176.24209471223688	LIPC;APOA1;APOC3;APOA4;APOA5
carboxylic acid metabolic process (GO:0019752)	8/40	5.347535669923708E-5	0.007409824426107329	0	0	7.109882005899705	69.93485866382248	CYB5A;GLUD1;GSTO1;SLC23A1;CYP2S1;CYP4F3;SLC2A1;GNMT
post-translational protein modification (GO:0043687)	27/345	6.392240945322866E-5	0.008488363288643322	0	0	2.4474475334268617	23.63705806265487	RAB1A;PRKCSH;HIF3A;AFP;RNF7;PSMB10;FSTL3;C3;LGALS1;CDH2;TIMP1;APOL1;SERPIND1;LAMB2;FBXO2;APLP2;FUCA2;FGG;APOA1;APOA5;TF;PSMC6;PROC;MXRA8;FAM20C;KBTBD8;MATN3
regulation of macrophage chemotaxis (GO:0010758)	6/22	7.425460030200199E-5	0.009465976446499214	0	0	10.642279411764706	101.18690785262174	AKIRIN1;C5;RARRES2;MST1;THBS1;MAPK3
regulation of extrinsic apoptotic signaling pathway via death domain receptors (GO:1902041)	8/42	7.725730645064254E-5	0.009469962909930685	0	0	6.690959569668576	63.35247460310124	FGB;LGALS3;FGG;TNFSF10;TNFAIP3;TNFRSF10B;THBS1;ICAM1
ribosome biogenesis (GO:0042254)	18/192	1.1440467953243944E-4	0.013503989395180908	0	0	2.964071856287425	26.90123020689464	UTP15;NOP56;POP5;RPS9;NOP58;KRR1;RPL22;GTF3A;NOLC1;NOL9;RRP1B;WDR46;EXOSC8;HEATR3;GLUL;RPL28;EXOSC2;MPHOSPH6
heme catabolic process (GO:0042167)	5/16	1.4914968692451952E-4	0.014342902455740054	0	0	12.884127619810439	113.5163813239853	FABP1;AMBP;UGT1A1;GSTA1;BLVRB
porphyrin-containing compound catabolic process (GO:0006787)	5/16	1.4914968692451952E-4	0.014342902455740054	0	0	12.884127619810439	113.5163813239853	FABP1;AMBP;UGT1A1;GSTA1;BLVRB
L-ascorbic acid metabolic process (GO:0019852)	4/9	1.5063327437104702E-4	0.014342902455740054	0	0	22.649853372434016	199.33371116555116	CYB5A;GSTO1;SLC23A1;SLC2A1
lipoprotein metabolic process (GO:0042157)	4/9	1.5063327437104702E-4	0.014342902455740054	0	0	22.649853372434016	199.33371116555116	MTTP;APOA1;APOA4;APOA5
positive regulation of cholesterol esterification (GO:0010873)	4/9	1.5063327437104702E-4	0.014342902455740054	0	0	22.649853372434016	199.33371116555116	APOA1;APOA4;APOA5;AGT
very-low-density lipoprotein particle remodeling (GO:0034372)	4/9	1.5063327437104702E-4	0.014342902455740054	0	0	22.649853372434016	199.33371116555116	LIPC;APOA1;APOA4;APOA5
acylglycerol catabolic process (GO:0046464)	7/35	1.5751540192999745E-4	0.014342902455740054	0	0	7.100883652430044	62.17524718204858	FABP1;PNLIPRP2;LIPC;FABP5;PNPLA3;APOC3;APOA5
regulation of lipid biosynthetic process (GO:0046890)	7/35	1.5751540192999745E-4	0.014342902455740054	0	0	7.100883652430044	62.17524718204858	C3;CEACAM1;STAR;APOA1;APOA4;PCK1;APOA5
phospholipid transport (GO:0015914)	9/59	1.6887823017211346E-4	0.014950414432181265	0	0	5.1218906942392906	44.490446286558935	SCARB1;PRELID2;ATP10D;MTTP;APOA1;APOC3;APOA4;APOA5;ATP9A
negative regulation of epithelial cell apoptotic process (GO:1904036)	7/37	2.2723250316080445E-4	0.01957270236685091	0	0	6.626804123711341	55.59581720582251	FGB;IL11;RAMP2;FGG;TNFAIP3;NUPR1;ICAM1
chylomicron assembly (GO:0034378)	4/10	2.4424533328822046E-4	0.020484470452356806	0	0	18.873900293255133	156.9805962931006	MTTP;APOA1;APOC3;APOA4
negative regulation of endothelial cell apoptotic process (GO:2000352)	6/27	2.545053757329932E-4	0.020797657242591007	0	0	8.106302521008404	67.08928850825563	FGB;IL11;RAMP2;FGG;TNFAIP3;ICAM1
regulation of lipid metabolic process (GO:0019216)	11/92	3.0756992894023533E-4	0.02444577437517038	0	0	3.869465020576132	31.29162101450543	FABP1;IDI1;SQLE;SCD;RARRES2;RORC;APOC3;HMGCR;DHCR7;PCK1;SREBF2
rRNA processing (GO:0006364)	16/173	3.144890961349186E-4	0.02444577437517038	0	0	2.9138891529613082	23.499237266834335	UTP15;NOP56;POP5;RPS9;NOP58;KRR1;RPL22;NOLC1;NOL9;RRP1B;WDR46;SART1;EXOSC8;RPL28;EXOSC2;MPHOSPH6
lipid transport (GO:0006869)	12/109	3.6153309852473425E-4	0.027016085486214664	0	0	3.5272415797363026	27.953943161264053	SCARB1;ABCG8;PRELID2;CEACAM1;ABCA5;FABP5;AKR1C1;MTTP;APOA1;APOA4;SLC51B;APOA5
cellular glucuronidation (GO:0052695)	5/19	3.6450946843653295E-4	0.027016085486214664	0	0	10.12166981329977	80.13283510892121	UGT2B11;UGT1A1;UGT2A3;UGT2B4;UGT1A3
regulation of intestinal lipid absorption (GO:1904729)	3/5	3.8151560589594834E-4	0.027633868999781534	0	0	42.412884333821374	333.84703039390786	APOA1;APOA4;APOA5
lipid biosynthetic process (GO:0008610)	10/80	3.9889613314356793E-4	0.02825071058507891	0	0	4.0667793744716825	31.82990741364052	LIPC;STAR;SCD;ACSM2A;FITM1;PDSS1;MLYCD;HMGCR;ACSM2B;FADS1
rRNA metabolic process (GO:0016072)	15/162	4.73193585767663E-4	0.03278408604003352	0	0	2.9147784300009123	22.315561093275644	UTP15;NOP56;POP5;RPS9;NOP58;KRR1;RPL22;NOLC1;NOL9;RRP1B;WDR46;EXOSC8;RPL28;EXOSC2;MPHOSPH6
long-chain fatty acid metabolic process (GO:0001676)	10/83	5.375575296060709E-4	0.0347359589810014	0	0	3.8990435275999027	29.35385083193823	FADS2;CPT1A;ACOX1;EPHX2;CYP4F3;EPHX1;GSTA1;PNPLA3;ACOT1;FADS1
phospholipid efflux (GO:0033700)	4/12	5.449632723721588E-4	0.0347359589810014	0	0	14.153958944281525	106.36405964679437	APOA1;APOC3;APOA4;APOA5
regulation of cholesterol esterification (GO:0010872)	4/12	5.449632723721588E-4	0.0347359589810014	0	0	14.153958944281525	106.36405964679437	APOA1;APOA4;APOA5;AGT
regulation of triglyceride catabolic process (GO:0010896)	4/12	5.449632723721588E-4	0.0347359589810014	0	0	14.153958944281525	106.36405964679437	APOA1;APOC3;APOA4;APOA5
ncRNA processing (GO:0034470)	17/201	5.868209643473619E-4	0.03667055712500083	0	0	2.64192175212842	19.657987029963266	UTP15;NOP56;POP5;RPS9;NOP58;KRR1;INTS3;RPL22;NOLC1;NOL9;RRP1B;WDR46;EXOSC8;DROSHA;RPL28;EXOSC2;MPHOSPH6
regulation of lipoprotein lipase activity (GO:0051004)	5/21	6.026199401940612E-4	0.03693364902689371	0	0	8.855543318649046	65.65698040300592	LIPC;APOA1;APOC3;APOA4;APOA5
regulation of endothelial cell apoptotic process (GO:2000351)	7/44	6.871410274628029E-4	0.04131921612309345	0	0	5.371134020618556	39.11781334504673	FGB;IL11;RAMP2;FGG;TNFAIP3;THBS1;ICAM1
regulation of very-low-density lipoprotein particle remodeling (GO:0010901)	3/6	7.435557186790013E-4	0.043883556952406984	0	0	28.273792093704245	203.68628845379277	APOA1;APOC3;APOA5
positive regulation of steroid metabolic process (GO:0045940)	4/13	7.658907357736761E-4	0.04437988681655829	0	0	12.580645161290322	90.2594743866637	APOA1;APOA4;APOA5;AGT
steroid metabolic process (GO:0008202)	11/104	8.817151625995403E-4	0.050179039700084554	0	0	3.3680764635603344	23.689842385949934	CYP27A1;UGT2B11;STAR;UGT1A1;AKR1C1;UGT2B4;UGT1A3;CYP8B1;DHRS2;SULT2A1;CYP3A7
regulation of mononuclear cell migration (GO:0071675)	5/23	9.414843252573746E-4	0.05093845868800264	0	0	7.870778267254038	54.84399900530744	LGALS3;AKIRIN1;RARRES2;THBS1;MAPK3
regulation of steroid metabolic process (GO:0019218)	5/23	9.414843252573746E-4	0.05093845868800264	0	0	7.870778267254038	54.84399900530744	UGT1A1;STAR;EPHX2;RORC;STUB1
negative regulation of extrinsic apoptotic signaling pathway via death domain receptors (GO:1902042)	6/34	9.430088053317087E-4	0.05093845868800264	0	0	6.0775210084033615	42.33865468816086	FGB;FGG;TNFSF10;TNFAIP3;TNFRSF10B;ICAM1
positive regulation of macrophage chemotaxis (GO:0010759)	4/14	0.0010432968607015298	0.05541645158426292	0	0	11.321994134897361	77.72967345636327	AKIRIN1;RARRES2;THBS1;MAPK3
positive regulation of developmental process (GO:0051094)	15/177	0.0011829635930254768	0.06180499952413433	0	0	2.6428216592151017	17.811910947936756	DLX1;DLX2;CEBPB;RIF1;SERPINF2;MST1;ZDHHC6;COBL;PA2G4;RPS6KA3;SYDE1;PINK1;RELN;C1QBP;AGR2
platelet degranulation (GO:0002576)	12/125	0.001238268738850779	0.06365100759221666	0	0	3.0252882014652975	20.251403418601644	FGB;TF;ITIH3;APLP2;RARRES2;SERPINF2;FGG;APOA1;TIMP1;CALM1;THBS1;SERPINA4
negative regulation of peptidase activity (GO:0010466)	8/63	0.0013480682231089996	0.06819513376267272	0	0	4.131724322874765	27.3069075664683	CSTA;LRP1;SERPIND1;SERPINF2;SERPINB9;TIMP1;SERPINA4;AGT
glucuronate metabolic process (GO:0019585)	4/15	0.0013843118825161683	0.06887069001940785	0	0	10.292188749666755	67.74886865263721	UGT1A1;UGT2A3;UGT2B4;UGT1A3
regulation of cholesterol transport (GO:0032374)	5/25	0.001404642250160499	0.06887069001940785	0	0	7.082966226138033	46.520728346766816	LRP1;ABCA5;APOA1;APOA4;APOA5
retinoic acid metabolic process (GO:0042573)	5/26	0.0016905543358385323	0.08163328285329398	0	0	6.745332494231173	43.05342557915143	UGT1A1;CYP2S1;UGT1A3;ADH6;CYP3A7
isoprenoid metabolic process (GO:0006720)	3/8	0.001977297823992641	0.08875560795865557	0	0	16.96251830161054	105.60904777190392	PHYH;PDSS1;HMGCR
positive regulation of lipoprotein lipase activity (GO:0051006)	3/8	0.001977297823992641	0.08875560795865557	0	0	16.96251830161054	105.60904777190392	APOA1;APOA4;APOA5
positive regulation of peptide secretion (GO:0002793)	3/8	0.001977297823992641	0.08875560795865557	0	0	16.96251830161054	105.60904777190392	FGB;TFR2;FGG
positive regulation of triglyceride catabolic process (GO:0010898)	3/8	0.001977297823992641	0.08875560795865557	0	0	16.96251830161054	105.60904777190392	APOA1;APOA4;APOA5
regulation of protein localization to cell cortex (GO:1904776)	3/8	0.001977297823992641	0.08875560795865557	0	0	16.96251830161054	105.60904777190392	SAPCD2;PLK1;GNAI1
organic acid transport (GO:0015849)	10/100	0.0022771826705703835	0.10079696070983071	0	0	3.1597633136094676	19.22657922280874	SLC36A1;SLC13A3;CEACAM1;SLC23A1;AKR1C1;SLC6A14;SLC51B;SLC7A10;SLC13A5;SLC25A47
unsaturated fatty acid metabolic process (GO:0033559)	7/54	0.0023636463769820897	0.10319097264988931	0	0	4.226146084667691	25.557828813391232	FADS2;ACOX1;SCD;CYP4F3;EPHX1;GSTA1;FADS1
triglyceride metabolic process (GO:0006641)	7/55	0.0026297861113500913	0.1119741047923875	0	0	4.137886597938144	24.582575026613913	FABP1;PNLIPRP2;LIPC;FABP5;PNPLA3;APOC3;APOA5
positive regulation of proteasomal protein catabolic process (GO:1901800)	9/86	0.00272685526853003	0.1119741047923875	0	0	3.321241535421742	19.61062352794413	DNAJB2;PSMC6;CSNK1A1;PLK1;TMTC3;STUB1;NUPR1;TRIB1;RNF185
regulation of fatty acid biosynthetic process (GO:0042304)	5/29	0.002804035849053445	0.1119741047923875	0	0	5.901248164464024	34.67983867956219	CEACAM1;APOA1;APOC3;APOA4;APOA5
positive regulation of fatty acid metabolic process (GO:0045923)	4/18	0.0028595174350160763	0.1119741047923875	0	0	8.085462924172601	47.357384277276935	APOA1;APOA4;MLYCD;APOA5
prostanoid metabolic process (GO:0006692)	4/18	0.0028595174350160763	0.1119741047923875	0	0	8.085462924172601	47.357384277276935	ACOX1;AKR1C1;CYP2S1;GSTA1
chylomicron remodeling (GO:0034371)	3/9	0.0028906346891946874	0.1119741047923875	0	0	14.134699853587115	82.63540154493427	APOA1;APOC3;APOA4
isoprenoid biosynthetic process (GO:0008299)	3/9	0.0028906346891946874	0.1119741047923875	0	0	14.134699853587115	82.63540154493427	IDI1;PDSS1;HMGCR
plasminogen activation (GO:0031639)	3/9	0.0028906346891946874	0.1119741047923875	0	0	14.134699853587115	82.63540154493427	FGB;F11;FGG
positive regulation of triglyceride lipase activity (GO:0061365)	3/9	0.0028906346891946874	0.1119741047923875	0	0	14.134699853587115	82.63540154493427	APOA1;APOA4;APOA5
response to metal ion (GO:0010038)	8/71	0.0029161753052300474	0.1119741047923875	0	0	3.6055625790139065	21.047407910508444	FGB;TFR2;FGG;CALM1;NDRG1;THBS1;HAMP;KHK
estrogen metabolic process (GO:0008210)	5/30	0.0032712968818599487	0.12411456145818639	0	0	5.664904552129221	32.41780589057178	UGT2B11;UGT1A1;UGT2B4;UGT1A3;CYP3A7
regulation of apoptotic process (GO:0042981)	40/742	0.0033317144108994208	0.12491969208866416	0	0	1.6416607128681433	9.364473113477729	TOP2A;MTCH1;PPP1R13B;ARHGEF26;DDX20;NDRG1;THBS1;RPS6KA3;LGALS1;CCND2;WNT11;C1QBP;CASP3;TNFSF10;BMF;TAF9B;PHLDA1;CTSB;CD74;PLK1;OSGIN1;TNFRSF10B;CIDEB;SERPINB9;PA2G4;RRP1B;DUSP9;DHRS2;DUSP6;AGT;NME1;FABP1;DNAJA1;PINK1;KRT18;PROC;BCL3;CAT;NUPR1;ATF6
positive regulation of macrophage migration (GO:1905523)	4/19	0.003524855439441742	0.1291231527069061	0	0	7.546041055718475	42.619404910858165	AKIRIN1;RARRES2;THBS1;MAPK3
positive regulation of triglyceride metabolic process (GO:0090208)	4/19	0.003524855439441742	0.1291231527069061	0	0	7.546041055718475	42.619404910858165	SCARB1;APOA1;APOA4;APOA5
regulated exocytosis (GO:0045055)	14/180	0.0037451638635405825	0.13563451401254362	0	0	2.4031124497991967	13.426885937796799	FGB;ITIH3;APLP2;RARRES2;SERPINF2;FGG;APOA1;CPLX2;THBS1;SERPINA4;TF;RAB31;TIMP1;CALM1
prostaglandin metabolic process (GO:0006693)	5/31	0.0037920590303886026	0.13575265567916436	0	0	5.446741217666328	30.364744185482202	CD74;ACOX1;AKR1C1;CYP2S1;GSTA1
monocarboxylic acid metabolic process (GO:0032787)	12/143	0.0038336175121194828	0.13575265567916436	0	0	2.607153373955195	14.506061633000387	CPT1A;GATM;MECR;PC;UGT1A1;CYP2S1;AKR1C1;ACOT1;UGT1A3;CKB;ADH6;CYP3A7
alanine transport (GO:0032328)	3/10	0.004024806623631141	0.13792536246787576	0	0	12.114829533570383	66.81665780469447	SLC36A1;SLC6A14;SLC7A10
positive regulation by symbiont of entry into host (GO:0075294)	3/10	0.004024806623631141	0.13792536246787576	0	0	12.114829533570383	66.81665780469447	CD74;LGALS1;TMPRSS2
positive regulation of viral entry into host cell (GO:0046598)	3/10	0.004024806623631141	0.13792536246787576	0	0	12.114829533570383	66.81665780469447	CD74;LGALS1;TMPRSS2
regulation of granulocyte chemotaxis (GO:0071622)	4/20	0.0042879773296423335	0.14538067818691613	0	0	7.0740469208211145	38.5672803751341	AKIRIN1;RARRES2;THBS1;MAPK3
water-soluble vitamin metabolic process (GO:0006767)	8/76	0.004453620255636712	0.14940723952330737	0	0	3.3395800798195383	18.08061336587123	CYB5A;ALDH1L1;PC;GSTO1;MMAB;SLC23A1;SLC2A1;SLC19A3
negative regulation of JNK cascade (GO:0046329)	5/33	0.005007096553844784	0.166225174136493	0	0	5.057163834696874	26.787286372631883	DNAJA1;PER1;PINK1;AMBP;TAOK3
positive regulation of lipid storage (GO:0010884)	4/21	0.005155123165226293	0.16937502605748656	0	0	6.657581507676384	35.07056998687034	C3;SCARB1;FITM1;SREBF2
glutamine family amino acid biosynthetic process (GO:0009084)	3/11	0.005394084081822307	0.1702073858293831	0	0	10.599926793557833	55.35761382623274	GLUD1;PYCR2;GLUL
negative regulation of cholesterol transport (GO:0032375)	3/11	0.005394084081822307	0.1702073858293831	0	0	10.599926793557833	55.35761382623274	ABCG8;APOC3;SREBF2
positive regulation of transcription from RNA polymerase II promoter in response to endoplasmic reticulum stress (GO:1990440)	3/11	0.005394084081822307	0.1702073858293831	0	0	10.599926793557833	55.35761382623274	CEBPB;CREB3L3;ATF6
xenobiotic glucuronidation (GO:0052697)	3/11	0.005394084081822307	0.1702073858293831	0	0	10.599926793557833	55.35761382623274	UGT2B11;UGT1A1;UGT1A3
monocarboxylic acid biosynthetic process (GO:0072330)	7/63	0.00566932273374197	0.17713854463172216	0	0	3.545287187039764	18.338656035886032	CYP27A1;GATM;LIPC;ACSM2A;MLYCD;CYP8B1;ACSM2B
positive regulation of endocytosis (GO:0045807)	6/48	0.005740112528419113	0.1776091128939001	0	0	4.048739495798319	20.89261513141847	C3;TF;RAB31;LRP1;TFR2;APOA5
negative regulation of extrinsic apoptotic signaling pathway (GO:2001237)	8/80	0.0060797658529714235	0.18630974782134546	0	0	3.1533923303834808	16.091095995012395	FGB;LGALS3;FGG;TNFSF10;TNFAIP3;TNFRSF10B;THBS1;ICAM1
steroid biosynthetic process (GO:0006694)	7/65	0.006728302593592634	0.2042200034836164	0	0	3.422680412371134	17.118304647863155	CYP27A1;SQLE;STAR;INSIG2;HMGCR;DHCR7;CYP8B1
positive regulation of ubiquitin protein ligase activity (GO:1904668)	3/12	0.007010463545190009	0.20902621910624947	0	0	9.421669106881405	46.73479005198041	GOLGA2;RAB1A;PLK1
organic hydroxy compound biosynthetic process (GO:1901617)	6/50	0.007017824111819483	0.20902621910624947	0	0	3.8643048128342246	19.164254836423694	CYP27A1;SQLE;INSIG2;HMGCR;DHCR7;CYP8B1
negative regulation of multicellular organismal process (GO:0051241)	15/214	0.0071669456228190785	0.21125008658882494	0	0	2.1472863572707053	10.603892058720291	DLX1;DLX2;GDF15;APOA1;APOC3;APOA4;HMGCR;MCC;VASN;KLF7;TWSG1;PROC;WNT11;TIMP1;SRSF6
mitotic cell cycle checkpoint signaling (GO:0007093)	4/23	0.007225057872037	0.21125008658882494	0	0	5.956166075011576	29.365090191757112	INTS3;BUB1B;SETMAR;ZWINT
positive regulation of substrate adhesion-dependent cell spreading (GO:1900026)	5/36	0.007311334826770848	0.2118293099356245	0	0	4.567050352896594	22.462258108928935	FGB;C1QBP;FGG;RAC3;APOA1
regulation of cell differentiation (GO:0045595)	12/156	0.00761151922075821	0.2185397455545623	0	0	2.370178041543027	11.561947709728093	LGALS3;RPS6KA3;DLX1;DLX2;CEBPB;CEBPD;SERPINF2;RORC;TAF8;PA2G4;RUNX3;FADS1
positive regulation of actin filament bundle assembly (GO:0032233)	6/51	0.007728467999694723	0.21991631709845608	0	0	3.778235294117647	18.37297119175419	PAK1;WNT11;SERPINF2;APOA1;RHOC;PFN1
positive regulation of protein localization to membrane (GO:1905477)	9/101	0.007891791150230936	0.22257644598040702	0	0	2.7775672724937386	13.448792288390987	YWHAE;LGALS3;PPP1R13B;PPP3CC;LRP1;ERBB2;AGR2;PDZK1;SLC51B
positive regulation of cell differentiation (GO:0045597)	17/258	0.007986027525180552	0.22325850633991592	0	0	2.011058804557493	9.71353835704413	DLX1;DLX2;AKIRIN1;CEBPB;BTG1;MMD;RARRES2;SERPINF2;PLA2G2A;PA2G4;NPNT;AGT;MAPK12;RPS6KA3;CEACAM1;CDH2;CDON
regulation of ERK1 and ERK2 cascade (GO:0070372)	16/238	0.008241243713701947	0.22838994535276613	0	0	2.053731343283582	9.855043460003744	FGB;CD74;SERPINF2;FGG;PLA2G2A;NPNT;PRKCZ;DUSP9;DUSP6;ICAM1;MFHAS1;CEACAM1;ERBB2;CHI3L1;FGFR3;MAPK3
positive regulation of cellular protein metabolic process (GO:0032270)	9/102	0.008400341450889944	0.22986912946058585	0	0	2.74755801210273	13.131906604411583	PLK1;RDX;BCL3;ERBB2;PLXNB2;STUB1;THBS1;CLN6;AGT
C21-steroid hormone metabolic process (GO:0008207)	4/24	0.008438872967332459	0.22986912946058585	0	0	5.658064516129032	27.016729114510447	STAR;AKR1C1;AKR1B1;DHRS2
alpha-linolenic acid metabolic process (GO:0036109)	3/13	0.008883841563783475	0.23018539076242223	0	0	8.479062957540263	40.05103369536154	FADS2;ACOX1;FADS1
detection of calcium ion (GO:0005513)	3/13	0.008883841563783475	0.23018539076242223	0	0	8.479062957540263	40.05103369536154	STIM1;KCNMB4;CALM1
high-density lipoprotein particle assembly (GO:0034380)	3/13	0.008883841563783475	0.23018539076242223	0	0	8.479062957540263	40.05103369536154	APOA1;APOA4;APOA5
positive regulation of fatty acid biosynthetic process (GO:0045723)	3/13	0.008883841563783475	0.23018539076242223	0	0	8.479062957540263	40.05103369536154	APOA1;APOA4;APOA5
regulation of fibrinolysis (GO:0051917)	3/13	0.008883841563783475	0.23018539076242223	0	0	8.479062957540263	40.05103369536154	F11;SERPINF2;THBS1
response to iron ion (GO:0010039)	3/13	0.008883841563783475	0.23018539076242223	0	0	8.479062957540263	40.05103369536154	TF;TFR2;HAMP
connective tissue development (GO:0061448)	5/38	0.009204631981829638	0.23657388811363755	0	0	4.289814443999466	20.110857935001523	COL2A1;RORC;CHI3L1;SLC39A13;SULF2
negative regulation of actin filament polymerization (GO:0030837)	4/25	0.009778729987801663	0.24394223944203444	0	0	5.388353581901969	24.934852240373583	GSN;PFN1;TMSB10;KANK4
positive regulation of release of cytochrome c from mitochondria (GO:0090200)	4/25	0.009778729987801663	0.24394223944203444	0	0	5.388353581901969	24.934852240373583	PINK1;TNFSF10;CIDEB;BMF
positive regulation of cell-substrate adhesion (GO:0010811)	7/70	0.01001196029163736	0.24394223944203444	0	0	3.150220913107511	14.503537923612718	FGB;C1QBP;FGG;AGR2;RAC3;APOA1;NPNT
fatty acid biosynthetic process (GO:0006633)	7/71	0.010788063243871056	0.24394223944203444	0	0	3.1008376288659796	14.044670420008107	LIPC;SCD;EPHX2;ACSM2A;MLYCD;ACSM2B;FADS1
bile acid secretion (GO:0032782)	2/5	0.010964954542017478	0.24394223944203444	0	0	18.821637426900583	84.9430104177259	UGT1A3;SLC51B
enamel mineralization (GO:0070166)	2/5	0.010964954542017478	0.24394223944203444	0	0	18.821637426900583	84.9430104177259	STIM1;FAM20C
glial cell-derived neurotrophic factor receptor signaling pathway (GO:0035860)	2/5	0.010964954542017478	0.24394223944203444	0	0	18.821637426900583	84.9430104177259	GDF15;SULF2
glutamate catabolic process (GO:0006538)	2/5	0.010964954542017478	0.24394223944203444	0	0	18.821637426900583	84.9430104177259	GLUD1;GLUL
inosine metabolic process (GO:0046102)	2/5	0.010964954542017478	0.24394223944203444	0	0	18.821637426900583	84.9430104177259	PNP;ADA
negative regulation of metallopeptidase activity (GO:1905049)	2/5	0.010964954542017478	0.24394223944203444	0	0	18.821637426900583	84.9430104177259	LRP1;TIMP1
negative regulation of plasminogen activation (GO:0010757)	2/5	0.010964954542017478	0.24394223944203444	0	0	18.821637426900583	84.9430104177259	SERPINF2;THBS1
oxaloacetate metabolic process (GO:0006107)	2/5	0.010964954542017478	0.24394223944203444	0	0	18.821637426900583	84.9430104177259	MDH1;PCK1
positive regulation of dendritic cell differentiation (GO:2001200)	2/5	0.010964954542017478	0.24394223944203444	0	0	18.821637426900583	84.9430104177259	LGALS3;LGALS1
positive regulation of protein catabolic process in the vacuole (GO:1904352)	2/5	0.010964954542017478	0.24394223944203444	0	0	18.821637426900583	84.9430104177259	LRP1;RNF128
regulation of heart growth (GO:0060420)	2/5	0.010964954542017478	0.24394223944203444	0	0	18.821637426900583	84.9430104177259	DUSP9;DUSP6
regulation of sterol transport (GO:0032371)	2/5	0.010964954542017478	0.24394223944203444	0	0	18.821637426900583	84.9430104177259	LRP1;APOA4
response to fructose (GO:0009750)	2/5	0.010964954542017478	0.24394223944203444	0	0	18.821637426900583	84.9430104177259	GCKR;KHK
vitamin D3 metabolic process (GO:0070640)	2/5	0.010964954542017478	0.24394223944203444	0	0	18.821637426900583	84.9430104177259	CYP27A1;UGT1A3
low-density lipoprotein particle remodeling (GO:0034374)	3/14	0.011022178374538111	0.24394223944203444	0	0	7.707839744442966	34.745753174388256	LIPC;PLA2G2A;AGT
regulation of trophoblast cell migration (GO:1901163)	3/14	0.011022178374538111	0.24394223944203444	0	0	7.707839744442966	34.745753174388256	SYDE1;C1QBP;TIMP1
negative regulation of blood coagulation (GO:0030195)	5/40	0.011410936433753648	0.2508045132025715	0	0	4.044262638976296	18.090727074917098	FGB;PROC;F11;FGG;SERPINF2
positive regulation of establishment of protein localization to mitochondrion (GO:1903749)	6/56	0.01207452067694733	0.2635718999824051	0	0	3.3995294117647057	15.014558010267216	YWHAE;PINK1;PPP1R13B;PPP3CC;MICALL2;SREBF2
ubiquitin-dependent ERAD pathway (GO:0030433)	7/73	0.012469788154233262	0.27034840032341095	0	0	3.006560449859419	13.182103465080404	DNAJB2;PSMC6;FBXO2;TMUB1;STUB1;RNF185;HERPUD1
carboxylic acid transmembrane transport (GO:1905039)	5/41	0.012638332035678615	0.27215110944397125	0	0	3.9317180616740086	17.18562165603437	SLC36A1;SLC13A3;SLC23A1;SLC6A14;SLC7A10
cytoplasmic pattern recognition receptor signaling pathway (GO:0002753)	4/27	0.012854946279897184	0.2749578106982035	0	0	4.919291087594033	21.418724333137792	TIFA;TNFAIP3;IKBKG;ALPK1
carboxylic acid transport (GO:0046942)	6/57	0.013114992417869507	0.2761720890563877	0	0	3.3326989619377163	14.443914780818039	SLC36A1;SLC13A3;SLC23A1;SLC6A14;SLC16A6;SLC6A11
monocarboxylic acid transport (GO:0015718)	6/57	0.013114992417869507	0.2761720890563877	0	0	3.3326989619377163	14.443914780818039	CEACAM1;AKR1C1;SLC16A6;SLC6A11;UGT1A3;SLC51B
DNA-templated transcription, initiation (GO:0006352)	12/168	0.013250352235417425	0.2761720890563877	0	0	2.18648710340105	9.453782382957607	NR5A2;TAF15;NR6A1;TAF1C;RORC;TAF8;TAF7;TAF9B;TEAD1;NR2F6;HDAC7;MAPK3
response to endoplasmic reticulum stress (GO:0034976)	9/110	0.013411336656638425	0.2761720890563877	0	0	2.5288766690553843	10.903643508296938	CEBPB;CREB3L3;TMTC3;AGR2;TNFRSF10B;ATF6;RNF185;THBS1;HERPUD1
fibrinolysis (GO:0042730)	3/15	0.013431651648490773	0.2761720890563877	0	0	7.06515373352855	30.45181085527945	FGB;FGG;SERPINF2
myoblast differentiation (GO:0045445)	3/15	0.013431651648490773	0.2761720890563877	0	0	7.06515373352855	30.45181085527945	JAG1;SDC1;MAPK12
positive regulation of MAPK cascade (GO:0043410)	17/274	0.013923126050936473	0.2831773275555571	0	0	1.8842746883960613	8.053774554696808	FGB;IL11;CD74;GDF15;SERPINF2;FGG;PLA2G2A;NPNT;PRKCZ;ICAM1;MFHAS1;TAOK3;ERBB2;CHI3L1;FGFR3;TMEM106A;MAPK3
regulation of primary metabolic process (GO:0080090)	10/130	0.014144080539158669	0.2831773275555571	0	0	2.3661242603550297	10.076043338255777	FABP1;IDI1;SQLE;PSMC6;SCD;ODC1;DHCR7;HMGCR;SREBF2;PSMB10
regulation of protein serine/threonine kinase activity (GO:0071900)	9/111	0.014166292272211936	0.2831773275555571	0	0	2.5039534277521938	10.659054106529819	CCNA2;UVRAG;CCND2;CCNE1;MST1;CDK12;TRIB1;CALM1;CDKN3
mitochondrial respiratory chain complex I assembly (GO:0032981)	6/58	0.01421662140222439	0.2831773275555571	0	0	3.2684389140271493	13.901793336968389	NDUFB9;NDUFB5;NUBPL;NDUFAF4;NDUFS4;NDUFV2
NADH dehydrogenase complex assembly (GO:0010257)	6/58	0.01421662140222439	0.2831773275555571	0	0	3.2684389140271493	13.901793336968389	NDUFB9;NDUFB5;NUBPL;NDUFAF4;NDUFS4;NDUFV2
positive regulation of I-kappaB kinase/NF-kappaB signaling (GO:0043123)	12/171	0.015062501422099302	0.2853569131002645	0	0	2.1448967023123005	8.99901486746621	CD74;PINK1;LGALS1;VAPA;TIFA;TNFSF10;TNFRSF10B;IKBKG;ALPK1;RHOC;LITAF;TMEM106A
substantia nigra development (GO:0021762)	5/43	0.015354434027770768	0.2853569131002645	0	0	3.7243991034855863	15.554397864067614	YWHAE;GLUD1;MAOB;CKB;CALM1
positive regulation of ERK1 and ERK2 cascade (GO:0070374)	12/172	0.015706478876714863	0.2853569131002645	0	0	2.1313798219584568	8.853073968478286	FGB;MFHAS1;CD74;SERPINF2;FGG;PLA2G2A;CHI3L1;NPNT;PRKCZ;FGFR3;ICAM1;MAPK3
cellular response to iron ion (GO:0071281)	2/6	0.016075671584682004	0.2853569131002645	0	0	14.115497076023392	58.303329934741036	TF;TFR2
cholesterol import (GO:0070508)	2/6	0.016075671584682004	0.2853569131002645	0	0	14.115497076023392	58.303329934741036	SCARB1;APOA1
hydrogen peroxide biosynthetic process (GO:0050665)	2/6	0.016075671584682004	0.2853569131002645	0	0	14.115497076023392	58.303329934741036	MAOB;ACOX1
negative regulation of establishment of protein localization to mitochondrion (GO:1903748)	2/6	0.016075671584682004	0.2853569131002645	0	0	14.115497076023392	58.303329934741036	DNAJA1;LMAN1
negative regulation of toll-like receptor 2 signaling pathway (GO:0034136)	2/6	0.016075671584682004	0.2853569131002645	0	0	14.115497076023392	58.303329934741036	MFHAS1;TNFAIP3
nuclear polyadenylation-dependent ncRNA catabolic process (GO:0071046)	2/6	0.016075671584682004	0.2853569131002645	0	0	14.115497076023392	58.303329934741036	EXOSC8;EXOSC2
nuclear polyadenylation-dependent rRNA catabolic process (GO:0071035)	2/6	0.016075671584682004	0.2853569131002645	0	0	14.115497076023392	58.303329934741036	EXOSC8;EXOSC2
nuclear polyadenylation-dependent tRNA catabolic process (GO:0071038)	2/6	0.016075671584682004	0.2853569131002645	0	0	14.115497076023392	58.303329934741036	EXOSC8;EXOSC2
positive regulation of cholesterol storage (GO:0010886)	2/6	0.016075671584682004	0.2853569131002645	0	0	14.115497076023392	58.303329934741036	SCARB1;SREBF2
positive regulation of protein glycosylation (GO:0060050)	2/6	0.016075671584682004	0.2853569131002645	0	0	14.115497076023392	58.303329934741036	GOLGA2;SLC51B
protection from natural killer cell mediated cytotoxicity (GO:0042270)	2/6	0.016075671584682004	0.2853569131002645	0	0	14.115497076023392	58.303329934741036	SERPINB9;HLA-A
purine ribonucleoside catabolic process (GO:0046130)	2/6	0.016075671584682004	0.2853569131002645	0	0	14.115497076023392	58.303329934741036	PNP;ADA
sterol import (GO:0035376)	2/6	0.016075671584682004	0.2853569131002645	0	0	14.115497076023392	58.303329934741036	SCARB1;APOA1
tRNA surveillance (GO:0106354)	2/6	0.016075671584682004	0.2853569131002645	0	0	14.115497076023392	58.303329934741036	EXOSC8;EXOSC2
negative regulation of natural killer cell mediated cytotoxicity (GO:0045953)	3/16	0.016116800865405588	0.2853569131002645	0	0	6.521342493524045	26.919404154047598	CEACAM1;SERPINB9;HLA-A
regulation of leukocyte activation (GO:0002694)	3/16	0.016116800865405588	0.2853569131002645	0	0	6.521342493524045	26.919404154047598	CD74;MFHAS1;PLA2G2A
regulation of oxidative phosphorylation (GO:0002082)	3/16	0.016116800865405588	0.2853569131002645	0	0	6.521342493524045	26.919404154047598	PINK1;PDE12;NUPR1
phosphatidylcholine metabolic process (GO:0046470)	7/77	0.016385667603363917	0.28712436345377573	0	0	2.8341678939617085	11.652251219187201	PNLIPRP2;LIPC;TMEM86B;PLA2G2A;APOA1;APOA4;APOA5
hydrogen peroxide metabolic process (GO:0042743)	4/29	0.01648690257673077	0.28712436345377573	0	0	4.525278592375367	18.577123883592233	MAOB;ACOX1;CAT;APOA4
lipid catabolic process (GO:0016042)	4/29	0.01648690257673077	0.28712436345377573	0	0	4.525278592375367	18.577123883592233	PNLIPRP2;LIPC;CYP4F3;APOA4
positive regulation of cellular component organization (GO:0051130)	9/114	0.01661961477831842	0.2878625668396783	0	0	2.4320320742772736	9.964452910452803	LGALS3;LMAN1;RELN;LRP1;TFR2;BMF;RHOC;APOA5;CRB3
homotypic cell-cell adhesion (GO:0034109)	5/44	0.016847929566513608	0.2886793092928971	0	0	3.628713430475545	14.817951097932225	FGB;FGG;CLIC1;MYL9;CD99
positive regulation of stress fiber assembly (GO:0051496)	5/44	0.016847929566513608	0.2886793092928971	0	0	3.628713430475545	14.817951097932225	PAK1;WNT11;SERPINF2;APOA1;RHOC
protein modification process (GO:0036211)	7/78	0.017486661756227744	0.2980213423374215	0	0	2.7941048351967477	11.305833542443112	LOX;FBXO2;MCRS1;PLOD2;UBE2L6;PHKA2;GNMT
pattern recognition receptor signaling pathway (GO:0002221)	6/61	0.01790483510165329	0.3035250503668566	0	0	3.089679144385027	12.428804358362946	FGB;RPS6KA3;FGG;TIFA;ALPK1;CTSB
zymogen activation (GO:0031638)	5/45	0.01843471288610114	0.31064991910755346	0	0	3.537812041116006	14.128322512029039	FGB;MMP14;F11;FGG;CIDEB
regulation of vasoconstriction (GO:0019229)	4/30	0.01852007675884379	0.31064991910755346	0	0	4.351003834874803	17.355718784138006	FGB;FGG;KCNMB4;AGT
acyl-CoA biosynthetic process (GO:0071616)	3/17	0.01908066286245976	0.3167191278263503	0	0	6.055218573520184	23.973093977081803	GCDH;SCD;MLYCD
stem cell development (GO:0048864)	3/17	0.01908066286245976	0.3167191278263503	0	0	6.055218573520184	23.973093977081803	CDH2;NOLC1;KBTBD8
negative regulation of cellular component organization (GO:0051129)	7/80	0.01984304169452328	0.32597821587858605	0	0	2.717271571811891	10.651437936458882	DNAJB2;LGALS3;RDX;APOA1;APOC3;APOA4;PRKCZ
negative regulation of cellular response to growth factor stimulus (GO:0090288)	7/80	0.01984304169452328	0.32597821587858605	0	0	2.717271571811891	10.651437936458882	SKI;DLX1;RBPMS2;THBS1;AGT;FSTL3;SULF2
negative regulation of endopeptidase activity (GO:0010951)	6/63	0.020698589347314323	0.33227466817178325	0	0	2.9809597523219815	11.559237012667833	SERPIND1;SERPINF2;SERPINB9;TIMP1;SERPINA4;AGT
positive regulation of ubiquitin-protein transferase activity (GO:0051443)	4/31	0.020702009454952118	0.33227466817178325	0	0	4.189638318670577	16.24542526157405	GOLGA2;RAB1A;PINK1;PLK1
purine nucleoside bisphosphate metabolic process (GO:0034032)	4/31	0.020702009454952118	0.33227466817178325	0	0	4.189638318670577	16.24542526157405	ACSM2A;ACOT1;MLYCD;ACSM2B
ribonucleoside bisphosphate metabolic process (GO:0033875)	4/31	0.020702009454952118	0.33227466817178325	0	0	4.189638318670577	16.24542526157405	ACSM2A;ACOT1;MLYCD;ACSM2B
positive regulation of translation (GO:0045727)	8/100	0.021635315597944453	0.33227466817178325	0	0	2.4653071694241375	9.450578315919513	EIF5A;RPUSD4;RPS9;C1QBP;BCL3;ERBB2;PLXNB2;THBS1
amino-acid betaine metabolic process (GO:0006577)	2/7	0.021998730776355904	0.33227466817178325	0	0	11.291812865497077	43.09825845416429	CPT1A;BHMT2
antigen processing and presentation of endogenous peptide antigen via MHC class I via ER pathway (GO:0002484)	2/7	0.021998730776355904	0.33227466817178325	0	0	11.291812865497077	43.09825845416429	HLA-C;HLA-A
antigen processing and presentation of endogenous peptide antigen via MHC class I via ER pathway, TAP-independent (GO:0002486)	2/7	0.021998730776355904	0.33227466817178325	0	0	11.291812865497077	43.09825845416429	HLA-C;HLA-A
chylomicron remnant clearance (GO:0034382)	2/7	0.021998730776355904	0.33227466817178325	0	0	11.291812865497077	43.09825845416429	LIPC;APOC3
creatine metabolic process (GO:0006600)	2/7	0.021998730776355904	0.33227466817178325	0	0	11.291812865497077	43.09825845416429	GATM;CKB
glyceraldehyde-3-phosphate metabolic process (GO:0019682)	2/7	0.021998730776355904	0.33227466817178325	0	0	11.291812865497077	43.09825845416429	TKT;KHK
modulation by symbiont of host apoptotic process (GO:0052150)	2/7	0.021998730776355904	0.33227466817178325	0	0	11.291812865497077	43.09825845416429	SERPINB9;MAPK3
positive regulation of trophoblast cell migration (GO:1901165)	2/7	0.021998730776355904	0.33227466817178325	0	0	11.291812865497077	43.09825845416429	SYDE1;C1QBP
regulation of metallopeptidase activity (GO:1905048)	2/7	0.021998730776355904	0.33227466817178325	0	0	11.291812865497077	43.09825845416429	LRP1;TIMP1
regulation of systemic arterial blood pressure by renin-angiotensin (GO:0003081)	2/7	0.021998730776355904	0.33227466817178325	0	0	11.291812865497077	43.09825845416429	SERPINF2;AGT
succinate transport (GO:0015744)	2/7	0.021998730776355904	0.33227466817178325	0	0	11.291812865497077	43.09825845416429	SLC13A3;SLC13A5
vitamin A metabolic process (GO:0006776)	2/7	0.021998730776355904	0.33227466817178325	0	0	11.291812865497077	43.09825845416429	RBP2;RBP1
lipid homeostasis (GO:0055088)	6/64	0.022200314863495194	0.33373775221678864	0	0	2.929411764705882	11.154171211575003	ACOX1;RBP1;PNPLA3;APOA1;APOA4;APOA5
transcription initiation from RNA polymerase II promoter (GO:0006367)	10/140	0.022566083225630744	0.3376436959628412	0	0	2.1829767865270826	8.276335700258256	NR5A2;TAF15;NR6A1;RORC;TAF8;TAF7;TAF9B;TEAD1;NR2F6;HDAC7
regulation of I-kappaB kinase/NF-kappaB signaling (GO:0043122)	14/224	0.022832614262837874	0.3398761059110486	0	0	1.8952380952380952	7.163176168459733	CD74;TNFRSF10B;TNFAIP3;RHOC;LITAF;PER1;PINK1;LGALS1;VAPA;TIFA;TNFSF10;IKBKG;ALPK1;TMEM106A
intra-Golgi vesicle-mediated transport (GO:0006891)	4/32	0.02303521772098729	0.3398761059110486	0	0	4.0397989107666525	15.232995103312465	NAPA;COPB2;COPA;RAB6A
liver development (GO:0001889)	4/32	0.02303521772098729	0.3398761059110486	0	0	4.0397989107666525	15.232995103312465	CEBPB;PRKCSH;COBL;PCK1
antigen processing and presentation of exogenous peptide antigen (GO:0002478)	8/103	0.02531707423033336	0.3613319140974911	0	0	2.3870827511256016	8.775575601133177	CD74;KIF18A;KLC2;KIF4A;CANX;KIF2C;HLA-A;KIF22
cell-cell junction assembly (GO:0007043)	6/66	0.02542014503543107	0.3613319140974911	0	0	2.831470588235294	10.39776397440329	LIM2;CNTNAP1;RAMP2;CDH2;PKP4;RHOC
antigen processing and presentation of peptide antigen via MHC class I (GO:0002474)	4/33	0.025521859363538867	0.3613319140974911	0	0	3.900293255131965	14.30713358426817	ERAP1;CANX;HLA-C;HLA-A
positive regulation of cholesterol transport (GO:0032376)	4/33	0.025521859363538867	0.3613319140974911	0	0	3.900293255131965	14.30713358426817	LRP1;ABCA5;APOA1;CYP8B1
regulation of cholesterol efflux (GO:0010874)	4/33	0.025521859363538867	0.3613319140974911	0	0	3.900293255131965	14.30713358426817	LRP1;ABCA5;APOA1;SREBF2
signal transduction by p53 class mediator (GO:0072331)	4/33	0.025521859363538867	0.3613319140974911	0	0	3.900293255131965	14.30713358426817	HINT1;PPP1R13B;BCL3;NDRG1
receptor-mediated endocytosis (GO:0006898)	10/143	0.025683209431833564	0.3613319140974911	0	0	2.133403034212751	7.812346609760999	SCARB1;RAMP2;RAB31;AMBP;LRP1;TFR2;CANX;APOA1;APOL1;PDLIM7
regulation of smooth muscle cell proliferation (GO:0048660)	5/49	0.025754462233772223	0.3613319140974911	0	0	3.2155252970230945	11.766080953878967	SERPINF2;RBPMS2;TNFAIP3;TRIB1;THBS1
maintenance of protein localization in organelle (GO:0072595)	3/19	0.02584991415570379	0.3613319140974911	0	0	5.297767203513909	19.365712522700377	PINK1;BCL3;TAF8
mesenchymal cell development (GO:0014031)	3/19	0.02584991415570379	0.3613319140974911	0	0	5.297767203513909	19.365712522700377	CDH2;NOLC1;KBTBD8
neural crest cell differentiation (GO:0014033)	3/19	0.02584991415570379	0.3613319140974911	0	0	5.297767203513909	19.365712522700377	CDH2;NOLC1;KBTBD8
regulation of epithelial cell differentiation (GO:0030856)	3/19	0.02584991415570379	0.3613319140974911	0	0	5.297767203513909	19.365712522700377	KLF7;CEBPB;CEACAM1
fatty acid metabolic process (GO:0006631)	9/124	0.027044030631422886	0.3626168389280854	0	0	2.219395029220988	8.012657409833736	CPT1A;LIPC;MECR;ACOX1;PNPLA3;ACOT1;ACSM2A;MLYCD;ACSM2B
positive regulation of cell morphogenesis involved in differentiation (GO:0010770)	5/50	0.027836313923364726	0.3626168389280854	0	0	3.1439060205580027	11.259628579146169	FGB;C1QBP;FGG;RAC3;APOA1
positive regulation of cellular metabolic process (GO:0031325)	8/105	0.02800162997155227	0.3626168389280854	0	0	2.3376212632667337	8.358147428436387	RAB1A;TBC1D5;AKR1C1;APOA1;APOA4;APOA5;THBS1;AGT
transcription by RNA polymerase II (GO:0006366)	18/320	0.028126749386127303	0.3626168389280854	0	0	1.6963556331046517	6.057744015100165	SUPT16H;TAF15;CEBPD;INTS3;RORC;ELP2;MED18;NR2F6;HDAC7;NR5A2;NR6A1;TAF1C;TAF8;TAF7;SNRPE;CDK12;TAF9B;TEAD1
regulation of glucose metabolic process (GO:0010906)	4/34	0.0281637377704619	0.3626168389280854	0	0	3.7700879765395894	13.45815853898289	RORC;MLYCD;KHK;GNMT
sister chromatid segregation (GO:0000819)	4/34	0.0281637377704619	0.3626168389280854	0	0	3.7700879765395894	13.45815853898289	TOP2A;KIF18A;PLK1;ZWINT
antigen processing and presentation of endogenous peptide antigen via MHC class I (GO:0019885)	2/8	0.02867255833381786	0.3626168389280854	0	0	9.409356725146198	33.42029218543175	ERAP1;HLA-A
antigen processing and presentation of exogenous peptide antigen via MHC class I, TAP-independent (GO:0002480)	2/8	0.02867255833381786	0.3626168389280854	0	0	9.409356725146198	33.42029218543175	HLA-C;HLA-A
axon extension involved in axon guidance (GO:0048846)	2/8	0.02867255833381786	0.3626168389280854	0	0	9.409356725146198	33.42029218543175	NRP2;ALCAM
DNA damage induced protein phosphorylation (GO:0006975)	2/8	0.02867255833381786	0.3626168389280854	0	0	9.409356725146198	33.42029218543175	MAPK12;MAPK3
fructose metabolic process (GO:0006000)	2/8	0.02867255833381786	0.3626168389280854	0	0	9.409356725146198	33.42029218543175	AKR1B1;KHK
negative regulation by symbiont of host apoptotic process (GO:0033668)	2/8	0.02867255833381786	0.3626168389280854	0	0	9.409356725146198	33.42029218543175	SERPINB9;MAPK3
negative regulation by symbiont of host programmed cell death (GO:0052041)	2/8	0.02867255833381786	0.3626168389280854	0	0	9.409356725146198	33.42029218543175	SERPINB9;MAPK3
negative regulation of chromosome organization (GO:2001251)	2/8	0.02867255833381786	0.3626168389280854	0	0	9.409356725146198	33.42029218543175	TOP2A;SETMAR
neuron projection extension involved in neuron projection guidance (GO:1902284)	2/8	0.02867255833381786	0.3626168389280854	0	0	9.409356725146198	33.42029218543175	NRP2;ALCAM
positive regulation of leukocyte differentiation (GO:1902107)	2/8	0.02867255833381786	0.3626168389280854	0	0	9.409356725146198	33.42029218543175	LGALS3;LGALS1
positive regulation of membrane invagination (GO:1905155)	2/8	0.02867255833381786	0.3626168389280854	0	0	9.409356725146198	33.42029218543175	C3;RAB31
positive regulation of ryanodine-sensitive calcium-release channel activity (GO:0060316)	2/8	0.02867255833381786	0.3626168389280854	0	0	9.409356725146198	33.42029218543175	GSTO1;CALM1
regulation of Cdc42 protein signal transduction (GO:0032489)	2/8	0.02867255833381786	0.3626168389280854	0	0	9.409356725146198	33.42029218543175	APOA1;APOC3
regulation of establishment of protein localization to mitochondrion (GO:1903747)	2/8	0.02867255833381786	0.3626168389280854	0	0	9.409356725146198	33.42029218543175	DNAJA1;PINK1
regulation of protein glycosylation (GO:0060049)	2/8	0.02867255833381786	0.3626168389280854	0	0	9.409356725146198	33.42029218543175	GOLGA2;SLC51B
regulation of protein localization to nucleolus (GO:1904749)	2/8	0.02867255833381786	0.3626168389280854	0	0	9.409356725146198	33.42029218543175	MCRS1;GLUL
SREBP signaling pathway (GO:0032933)	2/8	0.02867255833381786	0.3626168389280854	0	0	9.409356725146198	33.42029218543175	INSIG2;SREBF2
U4 snRNA 3'-end processing (GO:0034475)	2/8	0.02867255833381786	0.3626168389280854	0	0	9.409356725146198	33.42029218543175	EXOSC8;EXOSC2
miRNA metabolic process (GO:0010586)	3/20	0.029654968870971382	0.3677446917968319	0	0	4.98587546292309	17.540936021745587	TRIM71;DROSHA;SND1
nucleobase-containing compound biosynthetic process (GO:0034654)	3/20	0.029654968870971382	0.3677446917968319	0	0	4.98587546292309	17.540936021745587	CDA;PNP;ADA
positive regulation of hormone secretion (GO:0046887)	3/20	0.029654968870971382	0.3677446917968319	0	0	4.98587546292309	17.540936021745587	FGB;TFR2;FGG
regulation of protein modification by small protein conjugation or removal (GO:1903320)	3/20	0.029654968870971382	0.3677446917968319	0	0	4.98587546292309	17.540936021745587	DNAJB2;EGR1;PINK1
regulation of smooth muscle cell migration (GO:0014910)	3/20	0.029654968870971382	0.3677446917968319	0	0	4.98587546292309	17.540936021745587	LRP1;TRIB1;S100A11
ERAD pathway (GO:0036503)	7/87	0.02982052076988143	0.3683643398977214	0	0	2.4786082474226805	8.706256482574162	DNAJB2;PSMC6;FBXO2;TMUB1;STUB1;RNF185;HERPUD1
regulation of substrate adhesion-dependent cell spreading (GO:1900024)	5/51	0.03002195237759474	0.3694207035806735	0	0	3.07540062567835	10.78182076249897	FGB;C1QBP;FGG;RAC3;APOA1
extracellular matrix organization (GO:0030198)	17/300	0.030331222926814703	0.37179079795291714	0	0	1.708826527647932	5.973335796233531	FGB;GSN;COL24A1;LAMB2;SERPINF2;FGG;PLOD2;NPNT;THBS1;FBLN5;ICAM1;MMP11;MMP14;COL2A1;LOX;TIMP1;MATN3
peptidyl-tyrosine dephosphorylation (GO:0035335)	4/35	0.030962307994904757	0.3766292961059598	0	0	3.6482830385015608	12.677727686797885	DUSP5;DUSP9;PTPRF;DUSP6
positive regulation of lipid biosynthetic process (GO:0046889)	4/35	0.030962307994904757	0.3766292961059598	0	0	3.6482830385015608	12.677727686797885	SCARB1;APOA1;APOA4;APOA5
cartilage development (GO:0051216)	5/52	0.032312641907573124	0.38285258991253013	0	0	3.0098103539850656	10.330562250950328	COL2A1;CHI3L1;RUNX3;FGFR3;SULF2
aerobic electron transport chain (GO:0019646)	6/70	0.03275868524176031	0.38285258991253013	0	0	2.653952205882353	9.072766917929487	NDUFB9;NDUFB5;NDUFS4;UQCR10;NDUFV2;COX10
COPII-coated vesicle budding (GO:0090114)	6/70	0.03275868524176031	0.38285258991253013	0	0	2.653952205882353	9.072766917929487	GOLGA2;NAPA;RAB1A;LMAN1;TRAPPC6A;VAPA
positive regulation of hydrolase activity (GO:0051345)	10/149	0.03282214193679964	0.38285258991253013	0	0	2.0406751521859436	6.972276701898699	PINK1;WNT11;ERBB2;SNX13;APOA1;PKP4;CALM1;RHOC;MAPRE2;MAPK12
MAPK cascade (GO:0000165)	17/303	0.03289029759363346	0.38285258991253013	0	0	1.6906352242675113	5.772805116973079	YWHAE;DUSP5;APOA1;DUSP9;DUSP6;PSMB10;MAPK12;PAK1;PSMC6;TAOK3;PTPRA;ERBB2;IKBKG;CALM1;SPTAN1;FGFR3;MAPK3
linoleic acid metabolic process (GO:0043651)	3/21	0.03373828349578289	0.38285258991253013	0	0	4.708638360175695	15.958150221983818	FADS2;GSTA1;FADS1
mitotic spindle assembly checkpoint signaling (GO:0007094)	3/21	0.03373828349578289	0.38285258991253013	0	0	4.708638360175695	15.958150221983818	PLK1;BUB1B;ZWINT
mitotic spindle checkpoint signaling (GO:0071174)	3/21	0.03373828349578289	0.38285258991253013	0	0	4.708638360175695	15.958150221983818	PLK1;BUB1B;ZWINT
positive regulation of T cell cytokine production (GO:0002726)	3/21	0.03373828349578289	0.38285258991253013	0	0	4.708638360175695	15.958150221983818	IL1R1;HLA-A;PRKCZ
regulation of lipid catabolic process (GO:0050994)	3/21	0.03373828349578289	0.38285258991253013	0	0	4.708638360175695	15.958150221983818	RARRES2;APOC3;APOA5
regulation of mitochondrial translation (GO:0070129)	3/21	0.03373828349578289	0.38285258991253013	0	0	4.708638360175695	15.958150221983818	RPUSD4;MTG1;C1QBP
regulation of ubiquitin protein ligase activity (GO:1904666)	3/21	0.03373828349578289	0.38285258991253013	0	0	4.708638360175695	15.958150221983818	GOLGA2;RAB1A;PLK1
spindle assembly checkpoint signaling (GO:0071173)	3/21	0.03373828349578289	0.38285258991253013	0	0	4.708638360175695	15.958150221983818	PLK1;BUB1B;ZWINT
platelet aggregation (GO:0070527)	4/36	0.03391868393850273	0.38285258991253013	0	0	3.534090909090909	11.958618889590001	FGB;FGG;CLIC1;MYL9
mitochondrial ATP synthesis coupled electron transport (GO:0042775)	6/71	0.034786745006523324	0.38285258991253013	0	0	2.6129864253393666	8.775764178344083	NDUFB9;NDUFB5;NDUFS4;UQCR10;NDUFV2;COX10
regulation of endopeptidase activity (GO:0052548)	6/71	0.034786745006523324	0.38285258991253013	0	0	2.6129864253393666	8.775764178344083	SERPIND1;SERPINF2;SERPINB9;TIMP1;SERPINA4;AGT
mitochondrial respiratory chain complex assembly (GO:0033108)	7/90	0.03497625307751898	0.38285258991253013	0	0	2.388647372997143	8.009339901152865	NDUFB9;NDUFB5;NUBPL;NDUFAF4;NDUFS4;NDUFV2;COX20
extracellular structure organization (GO:0043062)	13/216	0.03585583554488666	0.38285258991253013	0	0	1.818509870515814	6.052453564340853	FGB;COL24A1;LAMB2;FGG;NPNT;THBS1;FBLN5;ICAM1;MMP11;MMP14;COL2A1;LOX;MATN3
acid secretion (GO:0046717)	2/9	0.03603883808401601	0.38285258991253013	0	0	8.064745196324143	26.800423213790328	UGT1A3;SLC51B
anoikis (GO:0043276)	2/9	0.03603883808401601	0.38285258991253013	0	0	8.064745196324143	26.800423213790328	BMF;IKBKG
basement membrane assembly (GO:0070831)	2/9	0.03603883808401601	0.38285258991253013	0	0	8.064745196324143	26.800423213790328	RAMP2;LAMB2
cellular response to sterol depletion (GO:0071501)	2/9	0.03603883808401601	0.38285258991253013	0	0	8.064745196324143	26.800423213790328	INSIG2;SREBF2
exonucleolytic trimming involved in rRNA processing (GO:0000459)	2/9	0.03603883808401601	0.38285258991253013	0	0	8.064745196324143	26.800423213790328	EXOSC8;EXOSC2
exonucleolytic trimming to generate mature 3'-end of 5.8S rRNA from tricistronic rRNA transcript (SSU-rRNA, 5.8S rRNA, LSU-rRNA) (GO:0000467)	2/9	0.03603883808401601	0.38285258991253013	0	0	8.064745196324143	26.800423213790328	EXOSC8;EXOSC2
fatty acid alpha-oxidation (GO:0001561)	2/9	0.03603883808401601	0.38285258991253013	0	0	8.064745196324143	26.800423213790328	PHYH;ILVBL
flavonoid glucuronidation (GO:0052696)	2/9	0.03603883808401601	0.38285258991253013	0	0	8.064745196324143	26.800423213790328	UGT1A1;UGT1A3
intestinal cholesterol absorption (GO:0030299)	2/9	0.03603883808401601	0.38285258991253013	0	0	8.064745196324143	26.800423213790328	ABCG8;AKR1C1
negative regulation of fibrinolysis (GO:0051918)	2/9	0.03603883808401601	0.38285258991253013	0	0	8.064745196324143	26.800423213790328	SERPINF2;THBS1
peripheral nervous system axon ensheathment (GO:0032292)	2/9	0.03603883808401601	0.38285258991253013	0	0	8.064745196324143	26.800423213790328	SKI;CNTNAP1
positive regulation of CD8-positive, alpha-beta T cell activation (GO:2001187)	2/9	0.03603883808401601	0.38285258991253013	0	0	8.064745196324143	26.800423213790328	HLA-A;RUNX3
positive regulation of phagocytosis, engulfment (GO:0060100)	2/9	0.03603883808401601	0.38285258991253013	0	0	8.064745196324143	26.800423213790328	C3;RAB31
regulation of cellular response to oxidative stress (GO:1900407)	2/9	0.03603883808401601	0.38285258991253013	0	0	8.064745196324143	26.800423213790328	PINK1;FBLN5
regulation of dendritic cell antigen processing and presentation (GO:0002604)	2/9	0.03603883808401601	0.38285258991253013	0	0	8.064745196324143	26.800423213790328	CD68;THBS1
regulation of endothelial cell differentiation (GO:0045601)	2/9	0.03603883808401601	0.38285258991253013	0	0	8.064745196324143	26.800423213790328	CEACAM1;BTG1
regulation of nuclear cell cycle DNA replication (GO:0033262)	2/9	0.03603883808401601	0.38285258991253013	0	0	8.064745196324143	26.800423213790328	TIPIN;DBF4B
Schwann cell development (GO:0014044)	2/9	0.03603883808401601	0.38285258991253013	0	0	8.064745196324143	26.800423213790328	SKI;CNTNAP1
skeletal muscle fiber development (GO:0048741)	2/9	0.03603883808401601	0.38285258991253013	0	0	8.064745196324143	26.800423213790328	SKI;ACTA1
unsaturated fatty acid biosynthetic process (GO:0006636)	2/9	0.03603883808401601	0.38285258991253013	0	0	8.064745196324143	26.800423213790328	SCD;FADS1
external encapsulating structure organization (GO:0045229)	13/217	0.03699990847024017	0.3866738004662265	0	0	1.8095009177519448	5.965634716375176	FGB;COL24A1;LAMB2;FGG;NPNT;THBS1;FBLN5;ICAM1;MMP11;MMP14;COL2A1;LOX;MATN3
regulation of cell growth (GO:0001558)	13/217	0.03699990847024017	0.3866738004662265	0	0	1.8095009177519448	5.965634716375176	CDA;BTG1;OSGIN1;AGT;DCBLD2;DNAJB2;RPS6KA3;CEACAM1;MMP14;WNT11;ERBB2;TAF9B;EXOSC2
acyl-CoA metabolic process (GO:0006637)	4/37	0.03703364648069561	0.3866738004662265	0	0	3.4268195147960543	11.294551812633188	ACSM2A;ACOT1;MLYCD;ACSM2B
negative regulation of stress-activated MAPK cascade (GO:0032873)	4/37	0.03703364648069561	0.3866738004662265	0	0	3.4268195147960543	11.294551812633188	PER1;PINK1;AMBP;TAOK3
protein insertion into ER membrane (GO:0045048)	4/37	0.03703364648069561	0.3866738004662265	0	0	3.4268195147960543	11.294551812633188	CYB5A;VAPA;EMC3;TRAM2
positive regulation of leukocyte chemotaxis (GO:0002690)	5/54	0.037213519932138575	0.3866738004662265	0	0	2.886661272438491	9.500242258166201	AKIRIN1;C1QBP;RARRES2;THBS1;MAPK3
amino acid import (GO:0043090)	3/22	0.038097136286914066	0.3866738004662265	0	0	4.460584110349079	14.575476734271279	SLC36A1;SLC47A1;SLC6A14
fatty-acyl-CoA metabolic process (GO:0035337)	3/22	0.038097136286914066	0.3866738004662265	0	0	4.460584110349079	14.575476734271279	GCDH;SCD;ACSM2A
lipid droplet organization (GO:0034389)	3/22	0.038097136286914066	0.3866738004662265	0	0	4.460584110349079	14.575476734271279	SQLE;PNPLA3;FITM1
maturation of 5.8S rRNA from tricistronic rRNA transcript (SSU-rRNA, 5.8S rRNA, LSU-rRNA) (GO:0000466)	3/22	0.038097136286914066	0.3866738004662265	0	0	4.460584110349079	14.575476734271279	EXOSC8;NOL9;EXOSC2
negative regulation of mitotic metaphase/anaphase transition (GO:0045841)	3/22	0.038097136286914066	0.3866738004662265	0	0	4.460584110349079	14.575476734271279	PLK1;BUB1B;ZWINT
peptidyl-threonine dephosphorylation (GO:0035970)	3/22	0.038097136286914066	0.3866738004662265	0	0	4.460584110349079	14.575476734271279	DUSP5;DUSP9;DUSP6
positive regulation of lipid catabolic process (GO:0050996)	3/22	0.038097136286914066	0.3866738004662265	0	0	4.460584110349079	14.575476734271279	APOA1;APOA4;APOA5
positive regulation of neutrophil migration (GO:1902624)	3/22	0.038097136286914066	0.3866738004662265	0	0	4.460584110349079	14.575476734271279	CD74;C1QBP;CD99
endoplasmic reticulum organization (GO:0007029)	6/73	0.03908124945267893	0.39540299049424676	0	0	2.5347234416154523	8.217858505066104	LMAN1;CYB5A;VAPA;REEP4;REEP6;TRAM2
positive regulation of apoptotic process (GO:0043065)	17/310	0.03947530861098916	0.39812597640260267	0	0	1.6496375314385998	5.33176030927573	TOP2A;MTCH1;BTG1;ARHGEF26;DDX20;TNFRSF10B;RRP1B;DUSP9;DUSP6;DNAJA1;C1QBP;CASP3;TNFSF10;BMF;NUPR1;ATF6;PHLDA1
spliceosomal snRNP assembly (GO:0000387)	4/38	0.04030765246367317	0.4052381337593893	0	0	3.325858202518544	10.680042224452187	SART1;PRMT5;DDX20;SNRPE
positive regulation of cytokine production (GO:0001819)	18/335	0.04119388430317306	0.4068492884664225	0	0	1.6148113866903417	5.150385163075598	EGR1;CD74;RAB1A;CEBPB;IL1R1;SERPINF2;HLA-A;PRKCZ;AGPAT2;AGT;PQBP1;SULF2;C3;C5;PNP;CHI3L1;POLR3G;TMEM106A
regulation of stress fiber assembly (GO:0051492)	6/74	0.04134919527784149	0.4068492884664225	0	0	2.497318339100346	7.955712824000904	PAK1;WNT11;SERPINF2;APOA1;RHOC;PFN1
DNA catabolic process, endonucleolytic (GO:0000737)	3/23	0.042727954895106224	0.4068492884664225	0	0	4.237335285505124	13.35990243690112	CASP3;SETMAR;EXOG
positive regulation of transcription initiation from RNA polymerase II promoter (GO:0060261)	3/23	0.042727954895106224	0.4068492884664225	0	0	4.237335285505124	13.35990243690112	MED24;PSMC6;SUB1
regulation of peptidase activity (GO:0052547)	3/23	0.042727954895106224	0.4068492884664225	0	0	4.237335285505124	13.35990243690112	CSTA;PINK1;MAPK12
regulation of translation (GO:0006417)	11/178	0.04340242220739916	0.4068492884664225	0	0	1.868414282546019	5.861664076469133	TRIM71;RPS6KA3;SYNCRIP;ATXN2;MTG1;BCL3;ERBB2;NOLC1;PLXNB2;THBS1;EIF4B
neutrophil degranulation (GO:0043312)	24/481	0.04364852416013131	0.4068492884664225	0	0	1.4959244250233033	4.684615699292278	CDA;GSN;FUCA2;HLA-C;PA2G4;LYZ;AGPAT2;C3;LGALS3;CEACAM1;RAB31;PNP;FABP5;VAPA;ANPEP;CAT;CHI3L1;STOM;METTL7A;RAB6A;CD68;SPTAN1;S100A11;CTSB
mitochondrial electron transport, NADH to ubiquinone (GO:0006120)	4/39	0.04374084436335121	0.4068492884664225	0	0	3.230666108085463	10.110282227310858	NDUFB9;NDUFB5;NDUFS4;NDUFV2
regulation of ion transmembrane transporter activity (GO:0032412)	4/39	0.04374084436335121	0.4068492884664225	0	0	3.230666108085463	10.110282227310858	YWHAE;PDZK1;GPD1L;SCN1B
regulation of protein targeting to mitochondrion (GO:1903214)	4/39	0.04374084436335121	0.4068492884664225	0	0	3.230666108085463	10.110282227310858	LMAN1;PINK1;MICALL2;SREBF2
regulation of receptor-mediated endocytosis (GO:0048259)	4/39	0.04374084436335121	0.4068492884664225	0	0	3.230666108085463	10.110282227310858	C3;TF;APOC3;APOA5
regulation of viral entry into host cell (GO:0046596)	4/39	0.04374084436335121	0.4068492884664225	0	0	3.230666108085463	10.110282227310858	CD74;LGALS1;GSN;TMPRSS2
lipid droplet formation (GO:0140042)	2/10	0.04404236100436641	0.4068492884664225	0	0	7.056286549707602	22.033984075912393	SQLE;FITM1
mitotic DNA replication (GO:1902969)	2/10	0.04404236100436641	0.4068492884664225	0	0	7.056286549707602	22.033984075912393	CDC45;GINS3
negative regulation of toll-like receptor 4 signaling pathway (GO:0034144)	2/10	0.04404236100436641	0.4068492884664225	0	0	7.056286549707602	22.033984075912393	MFHAS1;TNFAIP3
nuclear-transcribed mRNA catabolic process, exonucleolytic, 3'-5' (GO:0034427)	2/10	0.04404236100436641	0.4068492884664225	0	0	7.056286549707602	22.033984075912393	EXOSC8;EXOSC2
peptidyl-amino acid modification (GO:0018193)	2/10	0.04404236100436641	0.4068492884664225	0	0	7.056286549707602	22.033984075912393	PDF;APOA1
phosphatidylcholine catabolic process (GO:0034638)	2/10	0.04404236100436641	0.4068492884664225	0	0	7.056286549707602	22.033984075912393	PNLIPRP2;LIPC
positive regulation of lipase activity (GO:0060193)	2/10	0.04404236100436641	0.4068492884664225	0	0	7.056286549707602	22.033984075912393	RHOC;FGFR3
primary alcohol catabolic process (GO:0034310)	2/10	0.04404236100436641	0.4068492884664225	0	0	7.056286549707602	22.033984075912393	AKR1B10;SULT2A1
protein K11-linked deubiquitination (GO:0035871)	2/10	0.04404236100436641	0.4068492884664225	0	0	7.056286549707602	22.033984075912393	TNFAIP3;USP30
regulation of granulocyte differentiation (GO:0030852)	2/10	0.04404236100436641	0.4068492884664225	0	0	7.056286549707602	22.033984075912393	CEACAM1;TESC
regulation of organ growth (GO:0046620)	2/10	0.04404236100436641	0.4068492884664225	0	0	7.056286549707602	22.033984075912393	DUSP9;DUSP6
regulation of phagocytosis, engulfment (GO:0060099)	2/10	0.04404236100436641	0.4068492884664225	0	0	7.056286549707602	22.033984075912393	C3;RAB31
rRNA 3'-end processing (GO:0031125)	2/10	0.04404236100436641	0.4068492884664225	0	0	7.056286549707602	22.033984075912393	EXOSC8;EXOSC2
rRNA pseudouridine synthesis (GO:0031118)	2/10	0.04404236100436641	0.4068492884664225	0	0	7.056286549707602	22.033984075912393	RPUSD4;NOP10
sequestering of actin monomers (GO:0042989)	2/10	0.04404236100436641	0.4068492884664225	0	0	7.056286549707602	22.033984075912393	GSN;TMSB10
telomere maintenance in response to DNA damage (GO:0043247)	2/10	0.04404236100436641	0.4068492884664225	0	0	7.056286549707602	22.033984075912393	DCLRE1B;RIF1
dicarboxylic acid metabolic process (GO:0043648)	5/57	0.0453761429856516	0.41555680372204495	0	0	2.7196995368801535	8.411401864736735	ALDH1L1;PHYH;MDH1;IDH2;PCK1
positive regulation of proteolysis (GO:0045862)	5/57	0.0453761429856516	0.41555680372204495	0	0	2.7196995368801535	8.411401864736735	PINK1;PLK1;STUB1;CLN6;MAPK12
regulation of reactive oxygen species metabolic process (GO:2000377)	5/57	0.0453761429856516	0.41555680372204495	0	0	2.7196995368801535	8.411401864736735	PINK1;AKR1C1;THBS1;COQ7;AGT
phospholipid metabolic process (GO:0006644)	6/76	0.04612966856799826	0.41745314637051084	0	0	2.4257142857142857	7.462222349383729	PNLIPRP2;PLA2G2A;PNPLA3;FITM1;AGPAT2;FADS1
positive regulation of growth (GO:0045927)	6/76	0.04612966856799826	0.41745314637051084	0	0	2.4257142857142857	7.462222349383729	RPS6KA3;MMP14;ERBB2;AGR2;TAF9B;EXOSC2
neutrophil activation involved in immune response (GO:0002283)	24/485	0.04719543136919384	0.41745314637051084	0	0	1.482630037158155	4.527148820954432	CDA;GSN;FUCA2;HLA-C;PA2G4;LYZ;AGPAT2;C3;LGALS3;CEACAM1;RAB31;PNP;FABP5;VAPA;ANPEP;CAT;CHI3L1;STOM;METTL7A;RAB6A;CD68;SPTAN1;S100A11;CTSB
digestive tract development (GO:0048565)	4/40	0.04733306057377746	0.41745314637051084	0	0	3.1407624633431084	9.581041225646358	CHD8;RARRES2;AGR2;COBL
organic hydroxy compound transport (GO:0015850)	4/40	0.04733306057377746	0.41745314637051084	0	0	3.1407624633431084	9.581041225646358	ABCG8;CEACAM1;AKR1C1;SLC51B
amino acid import across plasma membrane (GO:0089718)	3/24	0.04762640189860454	0.41745314637051084	0	0	4.035348253503451	12.285085131276754	SLC36A1;SLC47A1;SLC6A14
apoptotic nuclear changes (GO:0030262)	3/24	0.04762640189860454	0.41745314637051084	0	0	4.035348253503451	12.285085131276754	TOP2A;CASP3;EXOG
extracellular matrix assembly (GO:0085029)	3/24	0.04762640189860454	0.41745314637051084	0	0	4.035348253503451	12.285085131276754	RAMP2;LAMB2;FBLN5
negative regulation of lipid metabolic process (GO:0045833)	3/24	0.04762640189860454	0.41745314637051084	0	0	4.035348253503451	12.285085131276754	CEACAM1;UGT1A1;APOC3
positive regulation of protein targeting to membrane (GO:0090314)	3/24	0.04762640189860454	0.41745314637051084	0	0	4.035348253503451	12.285085131276754	ERBB2;PDZK1;SLC51B
positive regulation of transcription from RNA polymerase II promoter in response to stress (GO:0036003)	3/24	0.04762640189860454	0.41745314637051084	0	0	4.035348253503451	12.285085131276754	CEBPB;CREB3L3;ATF6
positive regulation of viral life cycle (GO:1903902)	3/24	0.04762640189860454	0.41745314637051084	0	0	4.035348253503451	12.285085131276754	CD74;LGALS1;TMPRSS2
purine ribonucleotide catabolic process (GO:0009154)	3/24	0.04762640189860454	0.41745314637051084	0	0	4.035348253503451	12.285085131276754	HINT1;PNP;MLYCD
regulation of ruffle assembly (GO:1900027)	3/24	0.04762640189860454	0.41745314637051084	0	0	4.035348253503451	12.285085131276754	RDX;EPS8L2;PFN1
negative regulation of hydrolase activity (GO:0051346)	5/58	0.04831572351644653	0.41745314637051084	0	0	2.6682459202615467	8.084780422686823	GCHFR;CSTA;PPP1R35;RDX;RRP1B
positive regulation of mitochondrion organization (GO:0010822)	5/58	0.04831572351644653	0.41745314637051084	0	0	2.6682459202615467	8.084780422686823	PINK1;TNFSF10;ZDHHC6;CIDEB;BMF
purine ribonucleotide metabolic process (GO:0009150)	6/77	0.04864324846211283	0.41745314637051084	0	0	2.3914250207125103	7.229857178829637	HINT1;ACSM2A;ACOT1;MLYCD;ACSM2B;SULT2A1
neutrophil mediated immunity (GO:0002446)	24/488	0.04999008691023283	0.41745314637051084	0	0	1.472809667673716	4.412435485091627	CDA;GSN;FUCA2;HLA-C;PA2G4;LYZ;AGPAT2;C3;LGALS3;CEACAM1;RAB31;PNP;FABP5;VAPA;ANPEP;CAT;CHI3L1;STOM;METTL7A;RAB6A;CD68;SPTAN1;S100A11;CTSB
regulation of cellular response to stress (GO:0080135)	8/118	0.050317693271728144	0.41745314637051084	0	0	2.0599624564226335	6.158048695460287	YWHAE;NUP205;CEBPB;PINK1;DNAJC7;NUPR1;IER3;MAPK3
acylglycerol metabolic process (GO:0006639)	4/41	0.05108384620983692	0.41745314637051084	0	0	3.0557184750733137	9.088583592107902	PNLIPRP2;PNPLA3;APOC3;APOA5
hexose metabolic process (GO:0019318)	4/41	0.05108384620983692	0.41745314637051084	0	0	3.0557184750733137	9.088583592107902	FUCA2;GALM;PCK1;KHK
import into cell (GO:0098657)	4/41	0.05108384620983692	0.41745314637051084	0	0	3.0557184750733137	9.088583592107902	SLC36A1;SLC47A1;SLC6A14;GLUL
protein methylation (GO:0006479)	4/41	0.05108384620983692	0.41745314637051084	0	0	3.0557184750733137	9.088583592107902	PRMT5;METTL21A;RAB6A;CAMKMT
regulation of release of cytochrome c from mitochondria (GO:0090199)	4/41	0.05108384620983692	0.41745314637051084	0	0	3.0557184750733137	9.088583592107902	PINK1;TNFSF10;CIDEB;BMF
fatty acid oxidation (GO:0019395)	5/59	0.0513652314951912	0.41745314637051084	0	0	2.6186979931473324	7.7743742756723755	PHYH;MECR;ACOX1;ILVBL;ECI1
protein polymerization (GO:0051258)	5/59	0.0513652314951912	0.41745314637051084	0	0	2.6186979931473324	7.7743742756723755	FGB;GSN;FGG;MICALL2;COBL
antigen processing and presentation of exogenous peptide antigen via MHC class II (GO:0019886)	7/98	0.051499903831545624	0.41745314637051084	0	0	2.1777500849665796	6.459588595798727	CD74;KIF18A;KLC2;KIF4A;CANX;KIF2C;KIF22
protein transport (GO:0015031)	19/369	0.05222359067138691	0.41745314637051084	0	0	1.5434397087170701	4.5565750548849	NAPA;CD74;COPB2;RAB1A;ATP6V0B;RAMP2;COPA;LRP1;MTTP;FGG;AP3D1;SNX13;TF;RAB31;TFR2;TBC1D5;CANX;ERP29;RAB6A
hepatocyte growth factor receptor signaling pathway (GO:0048012)	2/11	0.05263088119256933	0.41745314637051084	0	0	6.271929824561403	18.46739779969986	PAK1;MST1
intestinal lipid absorption (GO:0098856)	2/11	0.05263088119256933	0.41745314637051084	0	0	6.271929824561403	18.46739779969986	ABCG8;AKR1C1
mitochondrion morphogenesis (GO:0070584)	2/11	0.05263088119256933	0.41745314637051084	0	0	6.271929824561403	18.46739779969986	NUBPL;SLIRP
myotube cell development (GO:0014904)	2/11	0.05263088119256933	0.41745314637051084	0	0	6.271929824561403	18.46739779969986	SKI;ACTA1
negative regulation of activin receptor signaling pathway (GO:0032926)	2/11	0.05263088119256933	0.41745314637051084	0	0	6.271929824561403	18.46739779969986	SKI;FSTL3
negative regulation of homotypic cell-cell adhesion (GO:0034111)	2/11	0.05263088119256933	0.41745314637051084	0	0	6.271929824561403	18.46739779969986	CEACAM1;RDX
positive regulation by host of viral process (GO:0044794)	2/11	0.05263088119256933	0.41745314637051084	0	0	6.271929824561403	18.46739779969986	PC;VAPA
positive regulation of cellular extravasation (GO:0002693)	2/11	0.05263088119256933	0.41745314637051084	0	0	6.271929824561403	18.46739779969986	CD99;ICAM1
positive regulation of cellular respiration (GO:1901857)	2/11	0.05263088119256933	0.41745314637051084	0	0	6.271929824561403	18.46739779969986	PINK1;NUPR1
positive regulation of lipid localization (GO:1905954)	2/11	0.05263088119256933	0.41745314637051084	0	0	6.271929824561403	18.46739779969986	C3;LRP1
positive regulation of transcription elongation from RNA polymerase II promoter (GO:0032968)	2/11	0.05263088119256933	0.41745314637051084	0	0	6.271929824561403	18.46739779969986	SUPT16H;CDK12
positive regulation of transforming growth factor beta production (GO:0071636)	2/11	0.05263088119256933	0.41745314637051084	0	0	6.271929824561403	18.46739779969986	SERPINF2;THBS1
positive regulation of viral release from host cell (GO:1902188)	2/11	0.05263088119256933	0.41745314637051084	0	0	6.271929824561403	18.46739779969986	PC;VAPA
protein oxidation (GO:0018158)	2/11	0.05263088119256933	0.41745314637051084	0	0	6.271929824561403	18.46739779969986	LOX;APOA1
regulation of cytoplasmic transport (GO:1903649)	2/11	0.05263088119256933	0.41745314637051084	0	0	6.271929824561403	18.46739779969986	ATP9A;MAPK3
regulation of ERAD pathway (GO:1904292)	2/11	0.05263088119256933	0.41745314637051084	0	0	6.271929824561403	18.46739779969986	RNF185;HERPUD1
regulation of phospholipase activity (GO:0010517)	2/11	0.05263088119256933	0.41745314637051084	0	0	6.271929824561403	18.46739779969986	LRP1;FGFR3
regulation of toll-like receptor 2 signaling pathway (GO:0034135)	2/11	0.05263088119256933	0.41745314637051084	0	0	6.271929824561403	18.46739779969986	MFHAS1;TNFAIP3
tetrahydrobiopterin metabolic process (GO:0046146)	2/11	0.05263088119256933	0.41745314637051084	0	0	6.271929824561403	18.46739779969986	GCHFR;CALM1
urate metabolic process (GO:0046415)	2/11	0.05263088119256933	0.41745314637051084	0	0	6.271929824561403	18.46739779969986	GCKR;PNP
organophosphate ester transport (GO:0015748)	3/25	0.05278745465557448	0.41745314637051084	0	0	3.8517236789564753	11.329774783366405	SCARB1;PRELID2;MTTP
positive regulation of DNA-templated transcription, elongation (GO:0032786)	3/25	0.05278745465557448	0.41745314637051084	0	0	3.8517236789564753	11.329774783366405	SUPT16H;ALYREF;CDK12
positive regulation of lipid metabolic process (GO:0045834)	3/25	0.05278745465557448	0.41745314637051084	0	0	3.8517236789564753	11.329774783366405	APOA1;APOA4;APOA5
positive regulation of peptidyl-threonine phosphorylation (GO:0010800)	3/25	0.05278745465557448	0.41745314637051084	0	0	3.8517236789564753	11.329774783366405	PLK1;CHI3L1;CALM1
positive regulation of vascular endothelial growth factor production (GO:0010575)	3/25	0.05278745465557448	0.41745314637051084	0	0	3.8517236789564753	11.329774783366405	C3;C5;SULF2
regulation of heterotypic cell-cell adhesion (GO:0034114)	3/25	0.05278745465557448	0.41745314637051084	0	0	3.8517236789564753	11.329774783366405	FGB;FGG;APOA1
response to hexose (GO:0009746)	3/25	0.05278745465557448	0.41745314637051084	0	0	3.8517236789564753	11.329774783366405	GCKR;THBS1;KHK
positive regulation of proteasomal ubiquitin-dependent protein catabolic process (GO:0032436)	6/79	0.053919159705060275	0.42534743064363145	0	0	2.3256647864625304	6.79156770266723	DNAJB2;CSNK1A1;PLK1;STUB1;TRIB1;HERPUD1
endoplasmic reticulum to Golgi vesicle-mediated transport (GO:0006888)	11/185	0.05448277049282583	0.4281086368092505	0	0	1.7925925925925925	5.21621277881482	GOLGA2;NAPA;COPB2;RAB1A;LMAN1;COPA;TRAPPC6A;PROC;VAPA;SPTAN1;BET1L
positive regulation of protein phosphorylation (GO:0001934)	19/371	0.054537843283512924	0.4281086368092505	0	0	1.5345083140248057	4.463670538883278	IL11;CD74;MMD;GDF15;RARRES2;PLK1;AGT;INHBE;C3;TWSG1;PAK1;PINK1;RELN;CCND2;ERBB2;ERP29;CHI3L1;CALM1;MAPK3
skeletal system morphogenesis (GO:0048705)	4/42	0.054992464311125824	0.4306166677139017	0	0	2.97515048618614	8.62959986317262	SKI;ANKRD11;HOXA3;FGFR3
protein localization to organelle (GO:0033365)	9/142	0.05603899440778144	0.4375070478418435	0	0	1.9172265967725814	5.524886266686899	YWHAE;DNAJA1;CYB5A;TIA1;VAPA;RAB6A;CD68;TRAM2;WDR35
antigen processing and presentation of peptide antigen via MHC class II (GO:0002495)	7/100	0.05628424525106867	0.4375070478418435	0	0	2.1306950448952446	6.130735398698189	CD74;KIF18A;KLC2;KIF4A;CANX;KIF2C;KIF22
cell-matrix adhesion (GO:0007160)	7/100	0.05628424525106867	0.4375070478418435	0	0	2.1306950448952446	6.130735398698189	FGB;FERMT1;BCAM;FGG;NPNT;LYVE1;FBLN5
glycerophospholipid metabolic process (GO:0006650)	6/80	0.05668209050157628	0.43846073404981456	0	0	2.2941176470588234	6.584798959425672	DPM2;PLA2G2A;PNPLA3;APOA1;APOA4;APOA5
positive regulation of cell adhesion (GO:0045785)	6/80	0.05668209050157628	0.43846073404981456	0	0	2.2941176470588234	6.584798959425672	C1QBP;ERBB2;AGR2;RAC3;NPNT;FSTL3
hippo signaling (GO:0035329)	3/26	0.05820547980993669	0.4432727816129467	0	0	3.6840664587179326	10.476658944618496	YWHAE;CASP3;TEAD1
negative regulation of receptor-mediated endocytosis (GO:0048261)	3/26	0.05820547980993669	0.4432727816129467	0	0	3.6840664587179326	10.476658944618496	ATXN2;APOC3;ANKRD13A
positive regulation of protein insertion into mitochondrial membrane involved in apoptotic signaling pathway (GO:1900740)	3/26	0.05820547980993669	0.4432727816129467	0	0	3.6840664587179326	10.476658944618496	YWHAE;PPP1R13B;PPP3CC
regulation of protein insertion into mitochondrial membrane involved in apoptotic signaling pathway (GO:1900739)	3/26	0.05820547980993669	0.4432727816129467	0	0	3.6840664587179326	10.476658944618496	YWHAE;PPP1R13B;PPP3CC
positive regulation of intracellular signal transduction (GO:1902533)	26/546	0.05842176906027268	0.4432727816129467	0	0	1.4237878787878788	4.043652543439249	LITAF;THBS1;LGALS1;RELN;WNT11;C1QBP;TIFA;ERBB2;TNFSF10;BMF;IKBKG;IL11;CD74;GDF15;TNFRSF10B;RHOC;AGT;MFHAS1;PTP4A3;PINK1;VAPA;CHI3L1;NUPR1;ALPK1;FGFR3;TMEM106A
epithelial cell differentiation (GO:0030855)	7/101	0.058776447411630246	0.4432727816129467	0	0	2.1079184031585876	5.973870388816749	LGALS3;CPT1A;JAG1;AKR1C1;GSTA1;PCK1;CTSB
positive regulation of peptide hormone secretion (GO:0090277)	4/43	0.05905790737244121	0.4432727816129467	0	0	2.89871418903677	8.201148959281888	FGB;GLUD1;TFR2;FGG
positive regulation of T cell differentiation (GO:0045582)	4/43	0.05905790737244121	0.4432727816129467	0	0	2.89871418903677	8.201148959281888	SART1;PNP;SOX12;PCK1
regulation of cell-cell adhesion (GO:0022407)	4/43	0.05905790737244121	0.4432727816129467	0	0	2.89871418903677	8.201148959281888	CEACAM1;JAG1;ADA;FSTL3
regulation of MAPK cascade (GO:0043408)	10/166	0.06031102595341153	0.4432727816129467	0	0	1.816681838871188	5.101679225467111	IL11;CD74;CEACAM1;PAK1;TAOK3;GDF15;ERBB2;FGFR3;TMEM106A;MAPK3
mitotic sister chromatid segregation (GO:0000070)	7/102	0.0613356414071677	0.4432727816129467	0	0	2.085621269669018	5.821791071983585	KIF18A;NUDC;PLK1;KIF2C;KIF22;PDS5A;ZWINT
regulation of cell death (GO:0010941)	7/102	0.0613356414071677	0.4432727816129467	0	0	2.085621269669018	5.821791071983585	WNT11;LRP1;PDE12;RILPL1;AGR2;CIDEB;SRSF6
cell cycle checkpoint signaling (GO:0000075)	2/12	0.06175497804711275	0.4432727816129467	0	0	5.644444444444445	15.717411009027751	BUB1B;ZWINT
cellular response to thyroid hormone stimulus (GO:0097067)	2/12	0.06175497804711275	0.4432727816129467	0	0	5.644444444444445	15.717411009027751	RDX;CTSB
digestive system development (GO:0055123)	2/12	0.06175497804711275	0.4432727816129467	0	0	5.644444444444445	15.717411009027751	CHD8;COBL
early endosome to Golgi transport (GO:0034498)	2/12	0.06175497804711275	0.4432727816129467	0	0	5.644444444444445	15.717411009027751	LMAN1;RAB6A
glomerular visceral epithelial cell differentiation (GO:0072112)	2/12	0.06175497804711275	0.4432727816129467	0	0	5.644444444444445	15.717411009027751	JAG1;PROM1
glutamine metabolic process (GO:0006541)	2/12	0.06175497804711275	0.4432727816129467	0	0	5.644444444444445	15.717411009027751	GLUD1;GLUL
maintenance of protein localization in endoplasmic reticulum (GO:0035437)	2/12	0.06175497804711275	0.4432727816129467	0	0	5.644444444444445	15.717411009027751	RER1;INSIG2
negative regulation of fatty acid biosynthetic process (GO:0045717)	2/12	0.06175497804711275	0.4432727816129467	0	0	5.644444444444445	15.717411009027751	CEACAM1;APOC3
negative regulation of receptor internalization (GO:0002091)	2/12	0.06175497804711275	0.4432727816129467	0	0	5.644444444444445	15.717411009027751	ATXN2;ANKRD13A
negative regulation of release of sequestered calcium ion into cytosol (GO:0051280)	2/12	0.06175497804711275	0.4432727816129467	0	0	5.644444444444445	15.717411009027751	GSTO1;CALM1
negative regulation of ryanodine-sensitive calcium-release channel activity (GO:0060315)	2/12	0.06175497804711275	0.4432727816129467	0	0	5.644444444444445	15.717411009027751	GSTO1;CALM1
negative regulation of vascular permeability (GO:0043116)	2/12	0.06175497804711275	0.4432727816129467	0	0	5.644444444444445	15.717411009027751	CEACAM1;RAMP2
peptidyl-methionine modification (GO:0018206)	2/12	0.06175497804711275	0.4432727816129467	0	0	5.644444444444445	15.717411009027751	PDF;APOA1
positive regulation of endoplasmic reticulum unfolded protein response (GO:1900103)	2/12	0.06175497804711275	0.4432727816129467	0	0	5.644444444444445	15.717411009027751	AGR2;ATF6
regulation of dendritic cell differentiation (GO:2001198)	2/12	0.06175497804711275	0.4432727816129467	0	0	5.644444444444445	15.717411009027751	LGALS3;LGALS1
regulation of glycogen metabolic process (GO:0070873)	2/12	0.06175497804711275	0.4432727816129467	0	0	5.644444444444445	15.717411009027751	PPP1R3C;KHK
regulation of MHC class II biosynthetic process (GO:0045346)	2/12	0.06175497804711275	0.4432727816129467	0	0	5.644444444444445	15.717411009027751	TAF7;TMEM106A
regulation of plasminogen activation (GO:0010755)	2/12	0.06175497804711275	0.4432727816129467	0	0	5.644444444444445	15.717411009027751	SERPINF2;THBS1
tricarboxylic acid metabolic process (GO:0072350)	2/12	0.06175497804711275	0.4432727816129467	0	0	5.644444444444445	15.717411009027751	GLUD1;IDH2
very-low-density lipoprotein particle assembly (GO:0034379)	2/12	0.06175497804711275	0.4432727816129467	0	0	5.644444444444445	15.717411009027751	MTTP;APOC3
regulation of cyclin-dependent protein serine/threonine kinase activity (GO:0000079)	6/82	0.062458837092558984	0.4473175591325516	0	0	2.233513931888545	6.194087029975695	CCNA2;CCND2;CCNE1;PLK1;CCNYL1;CDKN3
hexose biosynthetic process (GO:0019319)	4/44	0.06327890914924611	0.4501559898630521	0	0	2.826099706744868	7.800609437535667	PC;MDH1;AKR1B1;PCK1
positive regulation of biosynthetic process (GO:0009891)	4/44	0.06327890914924611	0.4501559898630521	0	0	2.826099706744868	7.800609437535667	SERPINF2;APOA1;APOA4;APOA5
positive regulation of receptor-mediated endocytosis (GO:0048260)	4/44	0.06327890914924611	0.4501559898630521	0	0	2.826099706744868	7.800609437535667	C3;TF;TBC1D5;APOA5
positive regulation of muscle cell differentiation (GO:0051149)	3/27	0.06387430274896853	0.45193405304822964	0	0	3.530380673499268	9.711505827923098	CDH2;MAPK12;CDON
regulation of vascular endothelial growth factor production (GO:0010574)	3/27	0.06387430274896853	0.45193405304822964	0	0	3.530380673499268	9.711505827923098	C3;C5;SULF2
amyloid fibril formation (GO:1990000)	5/63	0.06466329720426506	0.45193405304822964	0	0	2.437591776798825	6.675495029302466	GSN;APOA1;UBE2L6;APOA4;LYZ
cell cycle G1/S phase transition (GO:0044843)	5/63	0.06466329720426506	0.45193405304822964	0	0	2.437591776798825	6.675495029302466	TRIM71;CCNA2;CCNE1;MAX;CDKN3
COPII vesicle coating (GO:0048208)	5/63	0.06466329720426506	0.45193405304822964	0	0	2.437591776798825	6.675495029302466	GOLGA2;NAPA;RAB1A;LMAN1;TRAPPC6A
organonitrogen compound catabolic process (GO:1901565)	5/63	0.06466329720426506	0.45193405304822964	0	0	2.437591776798825	6.675495029302466	PNLIPRP2;LIPC;ANPEP;ERAP1;CLN6
vesicle coating (GO:0006901)	5/63	0.06466329720426506	0.45193405304822964	0	0	2.437591776798825	6.675495029302466	GOLGA2;NAPA;RAB1A;LMAN1;TRAPPC6A
vesicle targeting, rough ER to cis-Golgi (GO:0048207)	5/63	0.06466329720426506	0.45193405304822964	0	0	2.437591776798825	6.675495029302466	GOLGA2;NAPA;RAB1A;LMAN1;TRAPPC6A
regulation of Notch signaling pathway (GO:0008593)	6/83	0.06547280278895454	0.4565904211999959	0	0	2.204392666157372	6.009439920795814	MMP14;POGLUT1;JAG1;ELF3;SREBF2;DLK1
positive regulation of protein modification process (GO:0031401)	12/214	0.06573965265102887	0.4574503777267009	0	0	1.6845197872903017	4.5853521311831384	GOLGA2;C3;CD74;PAK1;PINK1;CCND2;RARRES2;ERBB2;ERP29;SLC51B;CALM1;MAPK3
amino acid transmembrane transport (GO:0003333)	4/45	0.06765395659837291	0.4604242409524118	0	0	2.757027394320864	7.425638187932822	SLC36A1;SLC47A1;SLC6A14;SLC7A10
negative regulation of T cell activation (GO:0050868)	4/45	0.06765395659837291	0.4604242409524118	0	0	2.757027394320864	7.425638187932822	LGALS3;CEBPB;CEACAM1;TNFRSF21
regulation of extrinsic apoptotic signaling pathway (GO:2001236)	5/64	0.06826185786813148	0.4604242409524118	0	0	2.396152218820777	6.4322408843978955	LGALS3;TNFSF10;TNFRSF10B;THBS1;AGT
response to insulin (GO:0032868)	6/84	0.06857047354944208	0.4604242409524118	0	0	2.176018099547511	5.831496220416192	CEACAM1;RAB31;PKLR;INSIG2;PCK1;KHK
positive regulation of intracellular protein transport (GO:0090316)	9/148	0.06898364208881252	0.4604242409524118	0	0	1.8338947748743397	4.90362533232881	YWHAE;PINK1;PPP1R13B;PPP3CC;ERBB2;MICALL2;PDZK1;SLC51B;SREBF2
positive regulation of programmed cell death (GO:0043068)	15/286	0.06899227076430943	0.4604242409524118	0	0	1.570850358280036	4.200078108385518	TOP2A;MTCH1;ARHGEF26;DDX20;TNFRSF10B;RRP1B;DUSP9;DUSP6;DNAJA1;C1QBP;CASP3;TNFSF10;BMF;ATF6;PHLDA1
bile acid and bile salt transport (GO:0015721)	3/28	0.06978727226880735	0.4604242409524118	0	0	3.3889897510980966	9.02251972166776	CEACAM1;AKR1C1;SLC51B
glycogen metabolic process (GO:0005977)	3/28	0.06978727226880735	0.4604242409524118	0	0	3.3889897510980966	9.02251972166776	PPP1R3C;CALM1;PHKA2
leukocyte cell-cell adhesion (GO:0007159)	3/28	0.06978727226880735	0.4604242409524118	0	0	3.3889897510980966	9.02251972166776	CERCAM;APOA4;ICAM1
negative regulation of calcium ion transmembrane transporter activity (GO:1901020)	3/28	0.06978727226880735	0.4604242409524118	0	0	3.3889897510980966	9.02251972166776	YWHAE;GSTO1;CALM1
neutral amino acid transport (GO:0015804)	3/28	0.06978727226880735	0.4604242409524118	0	0	3.3889897510980966	9.02251972166776	SLC36A1;SLC6A14;SLC7A10
positive regulation of fibroblast proliferation (GO:0048146)	3/28	0.06978727226880735	0.4604242409524118	0	0	3.3889897510980966	9.02251972166776	CD74;NDUFS4;AGT
protein depolymerization (GO:0051261)	3/28	0.06978727226880735	0.4604242409524118	0	0	3.3889897510980966	9.02251972166776	KIF18A;GSN;KIF2C
regulation of DNA-templated transcription, elongation (GO:0032784)	3/28	0.06978727226880735	0.4604242409524118	0	0	3.3889897510980966	9.02251972166776	SUPT16H;ALYREF;TCEA2
regulation of small molecule metabolic process (GO:0062012)	3/28	0.06978727226880735	0.4604242409524118	0	0	3.3889897510980966	9.02251972166776	EPHX2;RORC;MLYCD
regulation of programmed cell death (GO:0043067)	11/194	0.07130283597158689	0.4604242409524118	0	0	1.703630843958713	4.498981003519483	PINK1;LGALS1;PPP1R13B;BCL3;OSGIN1;CIDEB;TNFRSF10B;NDRG1;AGT;CTSB;NME1
cell part morphogenesis (GO:0032990)	2/13	0.07136792438986239	0.4604242409524118	0	0	5.131047315257842	13.54548643602055	NUBPL;SLIRP
cellular biogenic amine metabolic process (GO:0006576)	2/13	0.07136792438986239	0.4604242409524118	0	0	5.131047315257842	13.54548643602055	ODC1;SRM
Golgi ribbon formation (GO:0090161)	2/13	0.07136792438986239	0.4604242409524118	0	0	5.131047315257842	13.54548643602055	GOLGA2;PRMT5
myelination in peripheral nervous system (GO:0022011)	2/13	0.07136792438986239	0.4604242409524118	0	0	5.131047315257842	13.54548643602055	SKI;CNTNAP1
negative regulation of autophagosome assembly (GO:1902902)	2/13	0.07136792438986239	0.4604242409524118	0	0	5.131047315257842	13.54548643602055	PINK1;NUPR1
negative regulation of CD4-positive, alpha-beta T cell activation (GO:2000515)	2/13	0.07136792438986239	0.4604242409524118	0	0	5.131047315257842	13.54548643602055	TWSG1;RUNX3
negative regulation of intrinsic apoptotic signaling pathway in response to DNA damage by p53 class mediator (GO:1902166)	2/13	0.07136792438986239	0.4604242409524118	0	0	5.131047315257842	13.54548643602055	CD74;TAF9B
polyamine metabolic process (GO:0006595)	2/13	0.07136792438986239	0.4604242409524118	0	0	5.131047315257842	13.54548643602055	ODC1;SRM
positive regulation of ERAD pathway (GO:1904294)	2/13	0.07136792438986239	0.4604242409524118	0	0	5.131047315257842	13.54548643602055	RNF185;HERPUD1
positive regulation of insulin receptor signaling pathway (GO:0046628)	2/13	0.07136792438986239	0.4604242409524118	0	0	5.131047315257842	13.54548643602055	PRKCZ;SNX5
positive regulation of ruffle assembly (GO:1900029)	2/13	0.07136792438986239	0.4604242409524118	0	0	5.131047315257842	13.54548643602055	EPS8L2;PFN1
positive regulation of sodium ion transport (GO:0010765)	2/13	0.07136792438986239	0.4604242409524118	0	0	5.131047315257842	13.54548643602055	GPD1L;SCN1B
protein localization to mitochondrion (GO:0070585)	2/13	0.07136792438986239	0.4604242409524118	0	0	5.131047315257842	13.54548643602055	DNAJA1;PINK1
pteridine-containing compound metabolic process (GO:0042558)	2/13	0.07136792438986239	0.4604242409524118	0	0	5.131047315257842	13.54548643602055	GCHFR;CALM1
purine nucleotide catabolic process (GO:0006195)	2/13	0.07136792438986239	0.4604242409524118	0	0	5.131047315257842	13.54548643602055	HINT1;PNP
purine-containing compound salvage (GO:0043101)	2/13	0.07136792438986239	0.4604242409524118	0	0	5.131047315257842	13.54548643602055	PNP;ADA
regulation of interleukin-5 production (GO:0032674)	2/13	0.07136792438986239	0.4604242409524118	0	0	5.131047315257842	13.54548643602055	PRKCZ;TNFRSF21
response to thyroid hormone (GO:0097066)	2/13	0.07136792438986239	0.4604242409524118	0	0	5.131047315257842	13.54548643602055	RDX;CTSB
semaphorin-plexin signaling pathway involved in neuron projection guidance (GO:1902285)	2/13	0.07136792438986239	0.4604242409524118	0	0	5.131047315257842	13.54548643602055	NRP2;PLXNB2
spinal cord development (GO:0021510)	2/13	0.07136792438986239	0.4604242409524118	0	0	5.131047315257842	13.54548643602055	RELN;SOX12
alpha-amino acid metabolic process (GO:1901605)	4/46	0.07218130202840535	0.4623392071216576	0	0	2.6912442396313363	7.074135285339014	GLUD1;PYCR2;GLUL;GNMT
posttranscriptional regulation of gene expression (GO:0010608)	4/46	0.07218130202840535	0.4623392071216576	0	0	2.6912442396313363	7.074135285339014	TRIM71;PER1;ATXN2;NOLC1
regulation of fibroblast proliferation (GO:0048145)	4/46	0.07218130202840535	0.4623392071216576	0	0	2.6912442396313363	7.074135285339014	SKI;CD74;NDUFS4;AGT
regulation of cell cycle process (GO:0010564)	7/106	0.0722450345612129	0.4623392071216576	0	0	2.000937207122774	5.257846051654454	UVRAG;PRMT5;TIPIN;PLK1;DBF4B;CALM1;SND1
microtubule cytoskeleton organization involved in mitosis (GO:1902850)	8/128	0.07366897596381992	0.4705070669272427	0	0	1.887315634218289	4.922446658594131	KIF18A;NUDC;KIF4A;PLK1;BUB1B;KIF2C;ZWINT;SPC25
regulation of protein phosphorylation (GO:0001932)	14/266	0.07530878217239301	0.47734169880722127	0	0	1.5758928571428572	4.075508742040653	CD74;CEBPB;RARRES2;SMG8;C3;PAK1;PINK1;CCND2;NDUFS4;ERBB2;ERP29;FKBP8;PLXNB2;MAPK3
embryonic organ development (GO:0048568)	5/66	0.0757847030022038	0.47734169880722127	0	0	2.317349124960882	5.978433565280956	COL2A1;RARRES2;COBL;TEAD1;NES
actin filament polymerization (GO:0030041)	3/29	0.07593732077039886	0.47734169880722127	0	0	3.2584750534970155	8.399850159724798	GSN;MICALL2;COBL
establishment of endothelial barrier (GO:0061028)	3/29	0.07593732077039886	0.47734169880722127	0	0	3.2584750534970155	8.399850159724798	RAB1A;RDX;ICAM1
positive regulation of extrinsic apoptotic signaling pathway (GO:2001238)	3/29	0.07593732077039886	0.47734169880722127	0	0	3.2584750534970155	8.399850159724798	TNFSF10;THBS1;AGT
positive regulation of viral genome replication (GO:0045070)	3/29	0.07593732077039886	0.47734169880722127	0	0	3.2584750534970155	8.399850159724798	TOP2A;NR5A2;PDE12
regulation of protein targeting to membrane (GO:0090313)	3/29	0.07593732077039886	0.47734169880722127	0	0	3.2584750534970155	8.399850159724798	ERBB2;PDZK1;SLC51B
transition metal ion homeostasis (GO:0055076)	3/29	0.07593732077039886	0.47734169880722127	0	0	3.2584750534970155	8.399850159724798	TF;TFR2;NEO1
positive regulation of cell-cell adhesion (GO:0022409)	4/47	0.0768589752007353	0.4821841613479201	0	0	2.6285207665552752	6.7442139696229635	FGB;FGG;SERPINF2;FSTL3
negative regulation of transmembrane receptor protein serine/threonine kinase signaling pathway (GO:0090101)	7/108	0.07810388987113984	0.4858228578996808	0	0	1.9611105440440952	5.0002737887634305	SKI;DLX1;PEG10;RBPMS2;STUB1;VASN;FSTL3
central nervous system development (GO:0007417)	14/268	0.07893923557984289	0.4858228578996808	0	0	1.5633202099737533	3.969390220493491	DLX2;GSN;SLC23A1;CHD8;SLC2A1;SOX12;C3;RPS6KA3;RELN;CDH2;NDUFS4;PLXNB2;NES;SH3GL1
2-oxoglutarate metabolic process (GO:0006103)	2/14	0.08142556026563336	0.4858228578996808	0	0	4.703216374269005	11.795977300405733	PHYH;IDH2
antigen processing and presentation of endogenous peptide antigen (GO:0002483)	2/14	0.08142556026563336	0.4858228578996808	0	0	4.703216374269005	11.795977300405733	ERAP1;HLA-A
aorta development (GO:0035904)	2/14	0.08142556026563336	0.4858228578996808	0	0	4.703216374269005	11.795977300405733	JAG1;LRP1
bone morphogenesis (GO:0060349)	2/14	0.08142556026563336	0.4858228578996808	0	0	4.703216374269005	11.795977300405733	SKI;FGFR3
dicarboxylic acid catabolic process (GO:0043649)	2/14	0.08142556026563336	0.4858228578996808	0	0	4.703216374269005	11.795977300405733	GLUD1;GLUL
maturation of LSU-rRNA from tricistronic rRNA transcript (SSU-rRNA, 5.8S rRNA, LSU-rRNA) (GO:0000463)	2/14	0.08142556026563336	0.4858228578996808	0	0	4.703216374269005	11.795977300405733	DDX18;NOL9
negative regulation of fibroblast growth factor receptor signaling pathway (GO:0040037)	2/14	0.08142556026563336	0.4858228578996808	0	0	4.703216374269005	11.795977300405733	THBS1;SULF2
negative regulation of interleukin-12 production (GO:0032695)	2/14	0.08142556026563336	0.4858228578996808	0	0	4.703216374269005	11.795977300405733	C1QBP;THBS1
negative regulation of mRNA splicing, via spliceosome (GO:0048025)	2/14	0.08142556026563336	0.4858228578996808	0	0	4.703216374269005	11.795977300405733	C1QBP;SRSF6
negative regulation of smooth muscle cell migration (GO:0014912)	2/14	0.08142556026563336	0.4858228578996808	0	0	4.703216374269005	11.795977300405733	LRP1;TRIB1
positive regulation of alpha-beta T cell differentiation (GO:0046638)	2/14	0.08142556026563336	0.4858228578996808	0	0	4.703216374269005	11.795977300405733	PNP;RUNX3
positive regulation of cellular response to insulin stimulus (GO:1900078)	2/14	0.08142556026563336	0.4858228578996808	0	0	4.703216374269005	11.795977300405733	PRKCZ;SNX5
positive regulation of cyclase activity (GO:0031281)	2/14	0.08142556026563336	0.4858228578996808	0	0	4.703216374269005	11.795977300405733	STIM1;MAPK3
positive regulation of glycoprotein biosynthetic process (GO:0010560)	2/14	0.08142556026563336	0.4858228578996808	0	0	4.703216374269005	11.795977300405733	GOLGA2;SLC51B
positive regulation of mitochondrial translation (GO:0070131)	2/14	0.08142556026563336	0.4858228578996808	0	0	4.703216374269005	11.795977300405733	RPUSD4;C1QBP
positive regulation of type 2 immune response (GO:0002830)	2/14	0.08142556026563336	0.4858228578996808	0	0	4.703216374269005	11.795977300405733	CD74;PRKCZ
quinone biosynthetic process (GO:1901663)	2/14	0.08142556026563336	0.4858228578996808	0	0	4.703216374269005	11.795977300405733	PDSS1;COQ7
regulation of intrinsic apoptotic signaling pathway in response to DNA damage by p53 class mediator (GO:1902165)	2/14	0.08142556026563336	0.4858228578996808	0	0	4.703216374269005	11.795977300405733	CD74;TAF9B
regulation of lipase activity (GO:0060191)	2/14	0.08142556026563336	0.4858228578996808	0	0	4.703216374269005	11.795977300405733	LIPC;RHOC
regulation of protein kinase C signaling (GO:0090036)	2/14	0.08142556026563336	0.4858228578996808	0	0	4.703216374269005	11.795977300405733	WNT11;GPD1L
secretion (GO:0046903)	2/14	0.08142556026563336	0.4858228578996808	0	0	4.703216374269005	11.795977300405733	TPD52;FBLN5
myelination (GO:0042552)	4/48	0.08168479554339791	0.4858228578996808	0	0	2.5686483604372166	6.43417490151842	SKI;CNTNAP1;PLLP;TNFRSF21
phosphatidic acid biosynthetic process (GO:0006654)	4/48	0.08168479554339791	0.4858228578996808	0	0	2.5686483604372166	6.43417490151842	PLA2G2A;PNPLA3;GPD1L;AGPAT2
retrograde transport, endosome to Golgi (GO:0042147)	6/88	0.08179495928329356	0.4858228578996808	0	0	2.0694404591104734	5.18092626282424	LMAN1;TMEM87B;TBC1D5;RAB6A;BET1L;SNX5
defense response to bacterium (GO:0042742)	10/176	0.0819415522047125	0.4858228578996808	0	0	1.7063520353603765	4.268864607071946	RAB1A;TF;CEBPB;RARRES2;PLA2G2A;DROSHA;HLA-A;NLRP1;LYZ;HAMP
ncRNA catabolic process (GO:0034661)	3/30	0.08231702016499141	0.4858228578996808	0	0	3.1376281112737923	7.835213966097139	EXOSC8;EXOSC2;SND1
negative regulation of interleukin-1 production (GO:0032692)	3/30	0.08231702016499141	0.4858228578996808	0	0	3.1376281112737923	7.835213966097139	CEACAM1;TNFAIP3;APOA1
primary neural tube formation (GO:0014020)	3/30	0.08231702016499141	0.4858228578996808	0	0	3.1376281112737923	7.835213966097139	SKI;COBL;PLXNB2
regulation of macrophage activation (GO:0043030)	3/30	0.08231702016499141	0.4858228578996808	0	0	3.1376281112737923	7.835213966097139	CD74;MFHAS1;THBS1
regulation of protein localization to membrane (GO:1905475)	3/30	0.08231702016499141	0.4858228578996808	0	0	3.1376281112737923	7.835213966097139	MMP14;GSN;PDZK1
regulation of protein kinase activity (GO:0045859)	7/110	0.08423152731847408	0.4962031008576283	0	0	1.9228305474927434	4.757440409644892	UVRAG;CEACAM1;RELN;MMD;TAF7;TRIB1;SMG8
regulation of endothelial cell migration (GO:0010594)	6/89	0.08530809984016513	0.5016179228608972	0	0	2.044401133947555	5.0322645077043475	SCARB1;NRP2;CEACAM1;GLUL;THBS1;AGT
mitotic cytokinesis (GO:0000281)	4/49	0.08665638427320767	0.5076726041888103	0	0	2.5114369501466274	6.14248401181321	ANLN;KIF4A;PLK1;RHOC
receptor internalization (GO:0031623)	4/49	0.08665638427320767	0.5076726041888103	0	0	2.5114369501466274	6.14248401181321	CEACAM1;RAMP2;RAB31;LRP1
RNA metabolic process (GO:0016070)	8/133	0.08744641685240968	0.5087686619215337	0	0	1.8113510324483775	4.413771684189091	SYNCRIP;ATXN2;HNRNPA3;HNRNPH1;DDX20;DROSHA;NOL9;SND1
negative regulation of cellular catabolic process (GO:0031330)	5/69	0.08787205967756997	0.5087686619215337	0	0	2.208379221732746	5.370498663686809	GOLGA2;APOC3;BMF;TIMP1;NUPR1
sodium ion transport (GO:0006814)	6/90	0.0889032337754686	0.5087686619215337	0	0	2.0199579831932772	4.888715969267708	SLC5A9;SLC23A1;SLC6A14;SCNN1A;SLC6A11;SCN1B
aminoglycan catabolic process (GO:0006026)	3/31	0.0889186338541413	0.5087686619215337	0	0	3.025413093495085	7.321601200266418	NAGLU;CHI3L1;SDC1
negative regulation of response to biotic stimulus (GO:0002832)	3/31	0.0889186338541413	0.5087686619215337	0	0	3.025413093495085	7.321601200266418	C1QBP;TNFAIP3;TRIB1
positive regulation of protein targeting to mitochondrion (GO:1903955)	3/31	0.0889186338541413	0.5087686619215337	0	0	3.025413093495085	7.321601200266418	PINK1;MICALL2;SREBF2
positive regulation of proteolysis involved in cellular protein catabolic process (GO:1903052)	3/31	0.0889186338541413	0.5087686619215337	0	0	3.025413093495085	7.321601200266418	PSMC6;TMTC3;NUPR1
protein palmitoylation (GO:0018345)	3/31	0.0889186338541413	0.5087686619215337	0	0	3.025413093495085	7.321601200266418	PORCN;ZDHHC6;GLUL
regulation of macrophage derived foam cell differentiation (GO:0010743)	3/31	0.0889186338541413	0.5087686619215337	0	0	3.025413093495085	7.321601200266418	ABCA5;PLA2G2A;AGT
steroid hormone biosynthetic process (GO:0120178)	3/31	0.0889186338541413	0.5087686619215337	0	0	3.025413093495085	7.321601200266418	STAR;AKR1B1;DHCR7
tube closure (GO:0060606)	3/31	0.0889186338541413	0.5087686619215337	0	0	3.025413093495085	7.321601200266418	SKI;COBL;PLXNB2
mitotic spindle organization (GO:0007052)	9/157	0.09164140191035072	0.5087686619215337	0	0	1.7215657311669128	4.114321949681918	GOLGA2;KIF18A;NUDC;KIF4A;PLK1;BUB1B;KIF2C;ZWINT;SPC25
amino acid transport (GO:0006865)	4/50	0.09177117643833614	0.5087686619215337	0	0	2.4567129924773683	5.867753375347966	SLC36A1;SLC6A14;SLC7A10;SLC25A47
phosphatidic acid metabolic process (GO:0046473)	4/50	0.09177117643833614	0.5087686619215337	0	0	2.4567129924773683	5.867753375347966	PLA2G2A;PNPLA3;GPD1L;AGPAT2
regulation of complement activation (GO:0030449)	4/50	0.09177117643833614	0.5087686619215337	0	0	2.4567129924773683	5.867753375347966	C3;C5;C1QBP;C8A
positive regulation of cellular biosynthetic process (GO:0031328)	10/180	0.09177205002217674	0.5087686619215337	0	0	1.6658545074834668	3.978806023274784	SCARB1;EGR1;STAR;BCL3;ERBB2;PLXNB2;APOA1;APOA4;APOA5;THBS1
C21-steroid hormone biosynthetic process (GO:0006700)	2/15	0.0918861722349133	0.5087686619215337	0	0	4.341205578047683	10.363346473691314	STAR;AKR1B1
glucan catabolic process (GO:0009251)	2/15	0.0918861722349133	0.5087686619215337	0	0	4.341205578047683	10.363346473691314	CALM1;PHKA2
glycogen catabolic process (GO:0005980)	2/15	0.0918861722349133	0.5087686619215337	0	0	4.341205578047683	10.363346473691314	CALM1;PHKA2
negative regulation of mRNA processing (GO:0050686)	2/15	0.0918861722349133	0.5087686619215337	0	0	4.341205578047683	10.363346473691314	C1QBP;SRSF6
negative regulation of protein processing (GO:0010955)	2/15	0.0918861722349133	0.5087686619215337	0	0	4.341205578047683	10.363346473691314	SERPINF2;THBS1
nitric oxide biosynthetic process (GO:0006809)	2/15	0.0918861722349133	0.5087686619215337	0	0	4.341205578047683	10.363346473691314	CYB5B;GCHFR
positive regulation of heterotypic cell-cell adhesion (GO:0034116)	2/15	0.0918861722349133	0.5087686619215337	0	0	4.341205578047683	10.363346473691314	FGB;FGG
positive regulation of response to cytokine stimulus (GO:0060760)	2/15	0.0918861722349133	0.5087686619215337	0	0	4.341205578047683	10.363346473691314	CD74;AGPAT2
positive regulation of telomerase RNA localization to Cajal body (GO:1904874)	2/15	0.0918861722349133	0.5087686619215337	0	0	4.341205578047683	10.363346473691314	CCT6A;NOP10
regulation of establishment of protein localization (GO:0070201)	2/15	0.0918861722349133	0.5087686619215337	0	0	4.341205578047683	10.363346473691314	DNAJA1;PTP4A3
regulation of extracellular matrix organization (GO:1903053)	2/15	0.0918861722349133	0.5087686619215337	0	0	4.341205578047683	10.363346473691314	LRP1;AGT
regulation of triglyceride biosynthetic process (GO:0010866)	2/15	0.0918861722349133	0.5087686619215337	0	0	4.341205578047683	10.363346473691314	C3;SCARB1
response to muscle stretch (GO:0035994)	2/15	0.0918861722349133	0.5087686619215337	0	0	4.341205578047683	10.363346473691314	GSN;CDH2
ubiquinone biosynthetic process (GO:0006744)	2/15	0.0918861722349133	0.5087686619215337	0	0	4.341205578047683	10.363346473691314	PDSS1;COQ7
ubiquinone metabolic process (GO:0006743)	2/15	0.0918861722349133	0.5087686619215337	0	0	4.341205578047683	10.363346473691314	PDSS1;COQ7
defense response to Gram-positive bacterium (GO:0050830)	5/70	0.09211155253489957	0.5087686619215337	0	0	2.174291200722919	5.185151614297024	RARRES2;PLA2G2A;DROSHA;HLA-A;LYZ
fatty acid catabolic process (GO:0009062)	5/70	0.09211155253489957	0.5087686619215337	0	0	2.174291200722919	5.185151614297024	PHYH;MECR;ACOX1;ILVBL;ECI1
skeletal system development (GO:0001501)	9/158	0.09439995019529389	0.5205062997792416	0	0	1.7099223776431751	4.035783988723189	RPS6KA3;MMP14;COL2A1;WNT11;ANKRD11;CHI3L1;FGFR3;MATN3;SULF2
positive regulation of signal transduction (GO:0009967)	13/252	0.0947402562070796	0.521480477602699	0	0	1.5416824684327342	3.633153999339705	CD74;JAG1;POGLUT1;TNFAIP3;PRKCZ;AGPAT2;SULF2;C3;SKI;RELN;ELF3;ULK3;SNX5
chondrocyte differentiation (GO:0002062)	3/32	0.09573416481049767	0.5248100331195756	0	0	2.9209370424597365	6.8530442022095235	RUNX3;FGFR3;SULF2
RNA biosynthetic process (GO:0032774)	3/32	0.09573416481049767	0.5248100331195756	0	0	2.9209370424597365	6.8530442022095235	PRMT5;TCEA2;TAF7
positive regulation of cellular component biogenesis (GO:0044089)	6/92	0.09633731880276429	0.5248100331195756	0	0	1.9727770177838577	4.61609997476326	LGALS3;SDC1;BMF;RHOC;PFN1;CRB3
organic substance transport (GO:0071702)	8/136	0.0963855864881882	0.5248100331195756	0	0	1.7686209439528024	4.137509371359563	ABCG8;RAMP2;SLC47A1;ABCA5;SLC23A1;APOA1;APOA4;APOA5
nucleic acid metabolic process (GO:0090304)	5/71	0.09645434343540898	0.5248100331195756	0	0	2.1412361500467227	5.007677952501655	ATXN2;HNRNPA3;HNRNPH1;PDE12;SETMAR
negative regulation of cytokine production (GO:0001818)	10/182	0.0969404447085039	0.5248100331195756	0	0	1.6463120957754231	3.8419301519407583	TWSG1;CEACAM1;C1QBP;BCL3;TNFAIP3;APOA1;UBE2L6;THBS1;TNFRSF21;HDAC7
mitotic metaphase plate congression (GO:0007080)	4/51	0.09702643287950023	0.5248100331195756	0	0	2.4043177138578646	5.608724642126742	NUDC;KIF18A;KIF2C;KIF22
regulation of epithelial cell migration (GO:0010632)	4/51	0.09702643287950023	0.5248100331195756	0	0	2.4043177138578646	5.608724642126742	CEACAM1;PFN1;MCC;GLUL
protein autophosphorylation (GO:0046777)	9/159	0.09720648103510518	0.5248100331195756	0	0	1.6984342688330871	3.9589108263268753	PAK1;PINK1;TAOK3;ERBB2;ULK3;SIK2;CDK12;FGFR3;MAPK3
positive regulation of transcription, DNA-templated (GO:0045893)	49/1183	0.09831961241493972	0.5248100331195756	0	0	1.2332112332112333	2.860472617054614	CHD8;RORC;ELK1;LITAF;RPS6KA3;CREB3L3;IKBKG;TEAD1;EIF5A;KLF10;UTP15;IL11;SUPT16H;TESC;SERPINF2;SOX12;RUNX3;SREBF2;MED24;NR5A2;ELF3;TFR2;ATF6;DLX1;CEBPB;MAX;FSTL3;WNT11;ERBB2;TNNI2;OTX1;SNX5;MAPK3;EGR1;CD74;AKIRIN1;JAG1;TAF15;MCRS1;ALYREF;RRP1B;HNRNPAB;AGT;FOSL2;SKI;KLF7;PER1;BCL3;TAF7
regulation of epithelial cell proliferation (GO:0050678)	6/93	0.10017502762943217	0.5248100331195756	0	0	1.95	4.486630875964216	ERBB2;NUPR1;SRSF6;MCC;RUNX3;NME1
negative regulation of epithelial cell proliferation (GO:0050680)	5/72	0.10089914727794339	0.5248100331195756	0	0	2.1091678173011594	4.8376586015786645	CEACAM1;NUPR1;MCC;RUNX3;THBS1
fatty acid beta-oxidation (GO:0006635)	4/52	0.1024192519971146	0.5248100331195756	0	0	2.3541055718475072	5.364254641042961	GCDH;MECR;ACOX1;ECI1
negative regulation of BMP signaling pathway (GO:0030514)	4/52	0.1024192519971146	0.5248100331195756	0	0	2.3541055718475072	5.364254641042961	SKI;DLX1;RBPMS2;FSTL3
positive regulation of protein localization to cell periphery (GO:1904377)	4/52	0.1024192519971146	0.5248100331195756	0	0	2.3541055718475072	5.364254641042961	LGALS3;LRP1;AGR2;GNAI1
regulation of intrinsic apoptotic signaling pathway (GO:2001242)	4/52	0.1024192519971146	0.5248100331195756	0	0	2.3541055718475072	5.364254641042961	PINK1;BMF;NUPR1;HERPUD1
activation of NF-kappaB-inducing kinase activity (GO:0007250)	2/16	0.10271037789739708	0.5248100331195756	0	0	4.030910609857978	9.173716133944193	TNFRSF10B;CHI3L1
apoptotic DNA fragmentation (GO:0006309)	2/16	0.10271037789739708	0.5248100331195756	0	0	4.030910609857978	9.173716133944193	CASP3;EXOG
basement membrane organization (GO:0071711)	2/16	0.10271037789739708	0.5248100331195756	0	0	4.030910609857978	9.173716133944193	RAMP2;LAMB2
cellular polysaccharide catabolic process (GO:0044247)	2/16	0.10271037789739708	0.5248100331195756	0	0	4.030910609857978	9.173716133944193	CALM1;PHKA2
cellular response to sterol (GO:0036315)	2/16	0.10271037789739708	0.5248100331195756	0	0	4.030910609857978	9.173716133944193	INSIG2;RORC
digestive tract morphogenesis (GO:0048546)	2/16	0.10271037789739708	0.5248100331195756	0	0	4.030910609857978	9.173716133944193	AGR2;RBPMS2
epiboly involved in wound healing (GO:0090505)	2/16	0.10271037789739708	0.5248100331195756	0	0	4.030910609857978	9.173716133944193	CEACAM1;RHOC
glutamine family amino acid catabolic process (GO:0009065)	2/16	0.10271037789739708	0.5248100331195756	0	0	4.030910609857978	9.173716133944193	GLUD1;GLUL
negative regulation of DNA replication (GO:0008156)	2/16	0.10271037789739708	0.5248100331195756	0	0	4.030910609857978	9.173716133944193	PDS5A;S100A11
nitric oxide metabolic process (GO:0046209)	2/16	0.10271037789739708	0.5248100331195756	0	0	4.030910609857978	9.173716133944193	CYB5B;GCHFR
polyol biosynthetic process (GO:0046173)	2/16	0.10271037789739708	0.5248100331195756	0	0	4.030910609857978	9.173716133944193	CYP27A1;ISYNA1
positive regulation of double-strand break repair via nonhomologous end joining (GO:2001034)	2/16	0.10271037789739708	0.5248100331195756	0	0	4.030910609857978	9.173716133944193	RIF1;SETMAR
positive regulation of vasoconstriction (GO:0045907)	2/16	0.10271037789739708	0.5248100331195756	0	0	4.030910609857978	9.173716133944193	FGB;FGG
regulation of activin receptor signaling pathway (GO:0032925)	2/16	0.10271037789739708	0.5248100331195756	0	0	4.030910609857978	9.173716133944193	SKI;FSTL3
regulation of amyloid-beta clearance (GO:1900221)	2/16	0.10271037789739708	0.5248100331195756	0	0	4.030910609857978	9.173716133944193	LRP1;HMGCR
regulation of cellular carbohydrate metabolic process (GO:0010675)	2/16	0.10271037789739708	0.5248100331195756	0	0	4.030910609857978	9.173716133944193	RORC;MLYCD
regulation of cholesterol storage (GO:0010885)	2/16	0.10271037789739708	0.5248100331195756	0	0	4.030910609857978	9.173716133944193	SCARB1;SREBF2
regulation of defense response to virus (GO:0050688)	2/16	0.10271037789739708	0.5248100331195756	0	0	4.030910609857978	9.173716133944193	C1QBP;TNFAIP3
regulation of ERBB signaling pathway (GO:1901184)	2/16	0.10271037789739708	0.5248100331195756	0	0	4.030910609857978	9.173716133944193	CEACAM1;ERBB2
regulation of interleukin-13 production (GO:0032656)	2/16	0.10271037789739708	0.5248100331195756	0	0	4.030910609857978	9.173716133944193	PRKCZ;TNFRSF21
regulation of neurotransmitter transport (GO:0051588)	2/16	0.10271037789739708	0.5248100331195756	0	0	4.030910609857978	9.173716133944193	KCNMB4;CPLX2
response to organophosphorus (GO:0046683)	2/16	0.10271037789739708	0.5248100331195756	0	0	4.030910609857978	9.173716133944193	AKR1C1;NDUFS4
T cell mediated immunity (GO:0002456)	2/16	0.10271037789739708	0.5248100331195756	0	0	4.030910609857978	9.173716133944193	JAG1;HLA-A
transepithelial transport (GO:0070633)	2/16	0.10271037789739708	0.5248100331195756	0	0	4.030910609857978	9.173716133944193	SLC23A1;RHBG
actin filament bundle assembly (GO:0051017)	3/33	0.10275540027192194	0.5248100331195756	0	0	2.8234260614934112	6.424434585840066	MYO1B;CALD1;ESPN
actin filament bundle organization (GO:0061572)	3/33	0.10275540027192194	0.5248100331195756	0	0	2.8234260614934112	6.424434585840066	MYO1B;CALD1;ESPN
apoptotic cell clearance (GO:0043277)	3/33	0.10275540027192194	0.5248100331195756	0	0	2.8234260614934112	6.424434585840066	SCARB1;LRP1;THBS1
bile acid metabolic process (GO:0008206)	3/33	0.10275540027192194	0.5248100331195756	0	0	2.8234260614934112	6.424434585840066	CYP27A1;AKR1C1;CYP8B1
regulation of sprouting angiogenesis (GO:1903670)	3/33	0.10275540027192194	0.5248100331195756	0	0	2.8234260614934112	6.424434585840066	CEACAM1;THBS1;GLUL
interleukin-1-mediated signaling pathway (GO:0070498)	6/94	0.10409224826787299	0.5288471521761294	0	0	1.92774064171123	4.3614703490056455	EGR1;PSMC6;IL1R1;IKBKG;PSMB10;MAPK3
negative regulation of cell death (GO:0060548)	6/94	0.10409224826787299	0.5288471521761294	0	0	1.92774064171123	4.3614703490056455	PINK1;WNT11;PDE12;AGR2;IKBKG;SRSF6
positive regulation of epithelial cell migration (GO:0010634)	6/94	0.10409224826787299	0.5288471521761294	0	0	1.92774064171123	4.3614703490056455	SCARB1;NRP2;PFN1;MAPRE2;THBS1;AGT
regulation of protein-containing complex assembly (GO:0043254)	7/116	0.10420960513542808	0.5288471521761294	0	0	1.816419180932564	4.10756128419139	NAPA;LGALS3;PINK1;GSN;BMF;RHOC;PRKCZ
antigen processing and presentation of exogenous peptide antigen via MHC class I, TAP-dependent (GO:0002479)	5/73	0.10544458326226497	0.534263731091953	0	0	2.0780426708128186	4.674701913198137	PSMC6;HLA-C;IKBKG;HLA-A;PSMB10
mitotic cell cycle phase transition (GO:0044772)	11/209	0.1060213146657455	0.5363332219678268	0	0	1.5733333333333333	3.5307411273756477	TRIM71;YWHAE;CCNA2;TUBA1A;CCND2;CCNE1;MAX;PLK1;PHLDA1;NES;CDKN3
positive regulation of gene expression (GO:0010628)	22/482	0.1072294527416175	0.5413428526994668	0	0	1.3580015715034048	3.0321246185890884	EGR1;CD74;RAMP2;GSN;TESC;EPHX2;RDX;SERPINB9;AGPAT2;THBS1;AGT;ACTA1;WNT11;TFR2;TAF1C;BCL3;ERBB2;AGR2;ERP29;PLXNB2;SLC26A9;MAPK3
negative regulation of programmed cell death (GO:0043069)	18/381	0.10735132817887137	0.5413428526994668	0	0	1.4067649824318305	3.1394047973452617	CD74;PLK1;SERPINB9;PA2G4;DHRS2;THBS1;FABP1;DNAJA1;RPS6KA3;KRT18;CCND2;PROC;WNT11;CASP3;BCL3;CAT;NUPR1;TAF9B
negative regulation of cysteine-type endopeptidase activity (GO:2000117)	4/53	0.1079465814098586	0.5426273737432482	0	0	2.305942905021246	5.133302831371501	YWHAE;FABP1;RPS6KA3;THBS1
regulation of immune effector process (GO:0002697)	4/53	0.1079465814098586	0.5426273737432482	0	0	2.305942905021246	5.133302831371501	C3;C5;C1QBP;C8A
autophagosome maturation (GO:0097352)	3/34	0.10997395290181819	0.547354466345513	0	0	2.732206111557172	6.031377048321405	UVRAG;LIX1L;CALM1
cardiac muscle contraction (GO:0060048)	3/34	0.10997395290181819	0.547354466345513	0	0	2.732206111557172	6.031377048321405	GSN;TNNI2;SCN1B
neural tube closure (GO:0001843)	3/34	0.10997395290181819	0.547354466345513	0	0	2.732206111557172	6.031377048321405	SKI;COBL;PLXNB2
positive regulation of mitochondrial outer membrane permeabilization involved in apoptotic signaling pathway (GO:1901030)	3/34	0.10997395290181819	0.547354466345513	0	0	2.732206111557172	6.031377048321405	YWHAE;PPP1R13B;PPP3CC
protein insertion into membrane (GO:0051205)	3/34	0.10997395290181819	0.547354466345513	0	0	2.732206111557172	6.031377048321405	CYB5A;VAPA;TRAM2
regulation of cell adhesion mediated by integrin (GO:0033628)	3/34	0.10997395290181819	0.547354466345513	0	0	2.732206111557172	6.031377048321405	TESC;RAC3;ADA
regulation of peptide hormone secretion (GO:0090276)	5/74	0.1100891788288277	0.547354466345513	0	0	2.04781970248356	4.518441527161309	FGB;TFR2;FGG;SLC2A1;GIP
negative regulation of apoptotic process (GO:0043066)	22/485	0.11236859915361297	0.5481496319851693	0	0	1.348987743631112	2.9488477463318565	YWHAE;CD74;PLK1;SERPINB9;PA2G4;DHRS2;THBS1;FABP1;FOXQ1;DNAJA1;RPS6KA3;PINK1;KRT18;CCND2;PROC;WNT11;CASP3;BCL3;CAT;NUPR1;TAF9B;MAPK3
glycosaminoglycan metabolic process (GO:0030203)	4/54	0.11360522929398181	0.5481496319851693	0	0	2.2597067448680352	4.914920337735083	NAGLU;HEXA;SDC1;CLN6
regulation of cyclin-dependent protein kinase activity (GO:1904029)	4/54	0.11360522929398181	0.5481496319851693	0	0	2.2597067448680352	4.914920337735083	CCNA2;CCND2;CCNE1;CDKN3
regulation of humoral immune response (GO:0002920)	4/54	0.11360522929398181	0.5481496319851693	0	0	2.2597067448680352	4.914920337735083	C3;C5;C1QBP;C8A
regulation of proteasomal protein catabolic process (GO:0061136)	4/54	0.11360522929398181	0.5481496319851693	0	0	2.2597067448680352	4.914920337735083	PINK1;PSMC6;TMTC3;NUPR1
regulation of proteolysis (GO:0030162)	4/54	0.11360522929398181	0.5481496319851693	0	0	2.2597067448680352	4.914920337735083	CSTA;PLK1;STUB1;CLN6
aorta morphogenesis (GO:0035909)	2/17	0.11386101549236964	0.5481496319851693	0	0	3.7619883040935673	8.173960670940762	JAG1;LRP1
DNA replication checkpoint signaling (GO:0000076)	2/17	0.11386101549236964	0.5481496319851693	0	0	3.7619883040935673	8.173960670940762	TIPIN;CDC45
gliogenesis (GO:0042063)	2/17	0.11386101549236964	0.5481496319851693	0	0	3.7619883040935673	8.173960670940762	RELN;CDH2
maturation of 5.8S rRNA (GO:0000460)	2/17	0.11386101549236964	0.5481496319851693	0	0	3.7619883040935673	8.173960670940762	NOL9;MPHOSPH6
mesonephric tubule development (GO:0072164)	2/17	0.11386101549236964	0.5481496319851693	0	0	3.7619883040935673	8.173960670940762	WNT11;NPNT
monosaccharide transmembrane transport (GO:0015749)	2/17	0.11386101549236964	0.5481496319851693	0	0	3.7619883040935673	8.173960670940762	SLC5A9;SLC23A1
negative regulation of ATP metabolic process (GO:1903579)	2/17	0.11386101549236964	0.5481496319851693	0	0	3.7619883040935673	8.173960670940762	PDE12;NUPR1
negative regulation of fatty acid metabolic process (GO:0045922)	2/17	0.11386101549236964	0.5481496319851693	0	0	3.7619883040935673	8.173960670940762	CEACAM1;APOC3
negative regulation of intrinsic apoptotic signaling pathway by p53 class mediator (GO:1902254)	2/17	0.11386101549236964	0.5481496319851693	0	0	3.7619883040935673	8.173960670940762	CD74;TAF9B
positive regulation of blood coagulation (GO:0030194)	2/17	0.11386101549236964	0.5481496319851693	0	0	3.7619883040935673	8.173960670940762	SERPINF2;THBS1
positive regulation of cyclin-dependent protein serine/threonine kinase activity (GO:0045737)	2/17	0.11386101549236964	0.5481496319851693	0	0	3.7619883040935673	8.173960670940762	CCND2;CCNYL1
regulation of cardiac muscle contraction by regulation of the release of sequestered calcium ion (GO:0010881)	2/17	0.11386101549236964	0.5481496319851693	0	0	3.7619883040935673	8.173960670940762	GSTO1;CALM1
regulation of cell killing (GO:0031341)	2/17	0.11386101549236964	0.5481496319851693	0	0	3.7619883040935673	8.173960670940762	IL11;ICAM1
regulation of cellular response to growth factor stimulus (GO:0090287)	2/17	0.11386101549236964	0.5481496319851693	0	0	3.7619883040935673	8.173960670940762	TWSG1;FSTL3
regulation of steroid biosynthetic process (GO:0050810)	2/17	0.11386101549236964	0.5481496319851693	0	0	3.7619883040935673	8.173960670940762	EGR1;STAR
fibroblast growth factor receptor signaling pathway (GO:0008543)	5/75	0.11483137375987158	0.5519873124776934	0	0	2.0184602475351374	4.368534422825422	TRIM71;TIA1;HNRNPH1;FGFR3;MAPK3
negative regulation of canonical Wnt signaling pathway (GO:0090090)	9/165	0.11504458931625627	0.5521793767332963	0	0	1.6325985683445063	3.5303890893285756	WNT11;PSMC6;CSNK1A1;CHD8;KREMEN1;IGFBP6;MCC;PSMB10;BICC1
blood vessel diameter maintenance (GO:0097746)	3/35	0.11738129901653109	0.5591841554046107	0	0	2.6466874084919474	5.670071687979673	SERPINF2;KCNMB4;AGT
embryonic skeletal system development (GO:0048706)	3/35	0.11738129901653109	0.5591841554046107	0	0	2.6466874084919474	5.670071687979673	WNT11;HOXA3;SULF2
regulation of JUN kinase activity (GO:0043506)	3/35	0.11738129901653109	0.5591841554046107	0	0	2.6466874084919474	5.670071687979673	DNAJA1;PAK1;TAOK3
regulation of muscle cell differentiation (GO:0051147)	3/35	0.11738129901653109	0.5591841554046107	0	0	2.6466874084919474	5.670071687979673	CDH2;MAPK12;CDON
regulation of T cell receptor signaling pathway (GO:0050856)	3/35	0.11738129901653109	0.5591841554046107	0	0	2.6466874084919474	5.670071687979673	LGALS3;CEACAM1;IKBKG
negative regulation of cysteine-type endopeptidase activity involved in apoptotic process (GO:0043154)	4/55	0.1193918756124715	0.5666965427738959	0	0	2.2152837674659307	4.70824033770075	YWHAE;FABP1;RPS6KA3;THBS1
cellular response to hormone stimulus (GO:0032870)	5/76	0.11966952409376591	0.5666965427738959	0	0	1.9899278194866703	4.224659148672733	RAMP2;AKR1C1;RDX;SERPINB9;CTSB
regulation of BMP signaling pathway (GO:0030510)	5/76	0.11966952409376591	0.5666965427738959	0	0	1.9899278194866703	4.224659148672733	SKI;DLX1;TWSG1;RBPMS2;FSTL3
regulation of RNA splicing (GO:0043484)	5/76	0.11966952409376591	0.5666965427738959	0	0	1.9899278194866703	4.224659148672733	TIA1;HNRNPH1;RRP1B;PQBP1;SF1
negative regulation of Wnt signaling pathway (GO:0030178)	10/191	0.12226530902735137	0.5672454063834671	0	0	1.5637157147994376	3.286245417519616	WNT11;PSMC6;LRP1;CSNK1A1;CHD8;KREMEN1;IGFBP6;MCC;PSMB10;BICC1
cellular response to heat (GO:0034605)	3/36	0.12496881361271257	0.5672454063834671	0	0	2.5663516571276452	5.337218608169276	YWHAE;STUB1;THBS1
intrinsic apoptotic signaling pathway by p53 class mediator (GO:0072332)	3/36	0.12496881361271257	0.5672454063834671	0	0	2.5663516571276452	5.337218608169276	HINT1;PPP1R13B;BCL3
mitochondrion disassembly (GO:0061726)	3/36	0.12496881361271257	0.5672454063834671	0	0	2.5663516571276452	5.337218608169276	PINK1;ATG9A;USP30
negative regulation of cellular protein localization (GO:1903828)	3/36	0.12496881361271257	0.5672454063834671	0	0	2.5663516571276452	5.337218608169276	DNAJA1;MFHAS1;ANKRD13A
regulation of receptor internalization (GO:0002090)	3/36	0.12496881361271257	0.5672454063834671	0	0	2.5663516571276452	5.337218608169276	ATXN2;TBC1D5;ANKRD13A
regulation of sodium ion transport (GO:0002028)	3/36	0.12496881361271257	0.5672454063834671	0	0	2.5663516571276452	5.337218608169276	PER1;GPD1L;SCN1B
transferrin transport (GO:0033572)	3/36	0.12496881361271257	0.5672454063834671	0	0	2.5663516571276452	5.337218608169276	ATP6V0B;TF;TFR2
alternative mRNA splicing, via spliceosome (GO:0000380)	2/18	0.12530303814133892	0.5672454063834671	0	0	3.5266812865497075	7.324988166862949	SRSF6;PQBP1
cellular response to dsRNA (GO:0071359)	2/18	0.12530303814133892	0.5672454063834671	0	0	3.5266812865497075	7.324988166862949	PDE12;PQBP1
DNA strand elongation (GO:0022616)	2/18	0.12530303814133892	0.5672454063834671	0	0	3.5266812865497075	7.324988166862949	DCLRE1B;GINS3
hyaluronan catabolic process (GO:0030214)	2/18	0.12530303814133892	0.5672454063834671	0	0	3.5266812865497075	7.324988166862949	HEXA;LYVE1
microtubule depolymerization (GO:0007019)	2/18	0.12530303814133892	0.5672454063834671	0	0	3.5266812865497075	7.324988166862949	KIF18A;KIF2C
neuron maturation (GO:0042551)	2/18	0.12530303814133892	0.5672454063834671	0	0	3.5266812865497075	7.324988166862949	C3;MTCH1
positive regulation of excitatory postsynaptic potential (GO:2000463)	2/18	0.12530303814133892	0.5672454063834671	0	0	3.5266812865497075	7.324988166862949	RELN;PRKCZ
positive regulation of interleukin-4 production (GO:0032753)	2/18	0.12530303814133892	0.5672454063834671	0	0	3.5266812865497075	7.324988166862949	CEBPB;PRKCZ
positive regulation of macrophage derived foam cell differentiation (GO:0010744)	2/18	0.12530303814133892	0.5672454063834671	0	0	3.5266812865497075	7.324988166862949	PLA2G2A;AGT
positive regulation of myoblast differentiation (GO:0045663)	2/18	0.12530303814133892	0.5672454063834671	0	0	3.5266812865497075	7.324988166862949	AKIRIN1;BTG1
protein O-linked mannosylation (GO:0035269)	2/18	0.12530303814133892	0.5672454063834671	0	0	3.5266812865497075	7.324988166862949	DPM2;TMTC3
regulation of catabolic process (GO:0009894)	2/18	0.12530303814133892	0.5672454063834671	0	0	3.5266812865497075	7.324988166862949	RARRES2;ODC1
regulation of early endosome to late endosome transport (GO:2000641)	2/18	0.12530303814133892	0.5672454063834671	0	0	3.5266812865497075	7.324988166862949	RDX;MAPK3
regulation of membrane depolarization (GO:0003254)	2/18	0.12530303814133892	0.5672454063834671	0	0	3.5266812865497075	7.324988166862949	GPD1L;SCN1B
regulation of telomerase RNA localization to Cajal body (GO:1904872)	2/18	0.12530303814133892	0.5672454063834671	0	0	3.5266812865497075	7.324988166862949	CCT6A;NOP10
regulation of transcription by RNA polymerase I (GO:0006356)	2/18	0.12530303814133892	0.5672454063834671	0	0	3.5266812865497075	7.324988166862949	UTP15;ERBB2
rRNA catabolic process (GO:0016075)	2/18	0.12530303814133892	0.5672454063834671	0	0	3.5266812865497075	7.324988166862949	EXOSC8;EXOSC2
triglyceride biosynthetic process (GO:0019432)	2/18	0.12530303814133892	0.5672454063834671	0	0	3.5266812865497075	7.324988166862949	PNPLA3;PCK1
blood vessel morphogenesis (GO:0048514)	4/56	0.1253030830058659	0.5672454063834671	0	0	2.172569366117753	4.512469617213536	RAMP2;CDH2;LOX;SERPINF2
glycosaminoglycan catabolic process (GO:0006027)	4/56	0.1253030830058659	0.5672454063834671	0	0	2.172569366117753	4.512469617213536	NAGLU;HEXA;SDC1;LYVE1
peptidyl-serine modification (GO:0018209)	9/169	0.12787182184066453	0.5672454063834671	0	0	1.5914512555391434	3.2731806210883296	RPS6KA3;PINK1;POGLUT1;CSNK1A1;PLK1;ULK3;PCK1;PRKCZ;MAPK12
antigen processing and presentation of exogenous peptide antigen via MHC class I (GO:0042590)	5/78	0.1296267215423845	0.5672454063834671	0	0	1.9352080944622132	3.953816558632885	PSMC6;HLA-C;IKBKG;HLA-A;PSMB10
negative regulation of signal transduction (GO:0009968)	13/267	0.130740637229891	0.5672454063834671	0	0	1.449497490376853	2.949060315017416	LRP1;GDF15;TNFAIP3;PRKCZ;THBS1;AGT;DLK1;FSTL3;SULF2;MMP14;ERBB2;ULK3;TRIB1
protein-containing complex assembly (GO:0065003)	13/267	0.130740637229891	0.5672454063834671	0	0	1.449497490376853	2.949060315017416	NAPA;FGB;CD74;RAB1A;CSNK1A1;FGG;SLC2A1;APOA4;GOLGA2;LMAN1;TRAPPC6A;IKBKG;TEAD1
arachidonic acid metabolic process (GO:0019369)	4/57	0.13133530747622338	0.5672454063834671	0	0	2.131466828971394	4.326881130538875	EPHX2;CYP2S1;CYP4F3;EPHX1
icosanoid metabolic process (GO:0006690)	4/57	0.13133530747622338	0.5672454063834671	0	0	2.131466828971394	4.326881130538875	CYP2S1;CYP4F3;EPHX1;FADS1
protein phosphorylation (GO:0006468)	22/496	0.1325009785315953	0.5672454063834671	0	0	1.3169132225102944	2.661699240547643	CSNK1A1;PLK1;PRKCZ;RUNX3;MAPK12;CCNA2;RPS6KA3;PINK1;PAK1;RELN;WNT11;TAOK3;CCNE1;ERBB2;ULK3;FAM20C;CDK12;SIK2;TRIB1;PCK1;FGFR3;MAPK3
glutamine family amino acid metabolic process (GO:0009064)	3/37	0.13272780282628346	0.5672454063834671	0	0	2.490741538196538	5.029940062444126	GLUD1;PYCR2;GLUL
phospholipid biosynthetic process (GO:0008654)	3/37	0.13272780282628346	0.5672454063834671	0	0	2.490741538196538	5.029940062444126	IDI1;FITM1;FADS1
positive regulation of exocytosis (GO:0045921)	3/37	0.13272780282628346	0.5672454063834671	0	0	2.490741538196538	5.029940062444126	FGB;FGG;SDC1
regulation of transport (GO:0051049)	3/37	0.13272780282628346	0.5672454063834671	0	0	2.490741538196538	5.029940062444126	DNAJA1;PINK1;REEP6
positive regulation of ubiquitin-dependent protein catabolic process (GO:2000060)	5/79	0.13474209919744648	0.5672454063834671	0	0	1.908957415565345	3.8263003159201294	DNAJB2;CSNK1A1;PLK1;STUB1;TRIB1
cardiac muscle cell contraction (GO:0086003)	2/19	0.13700341294227192	0.5672454063834671	0	0	3.3190574475404198	6.597454587578295	GSN;SCN1B
cytoplasmic translational initiation (GO:0002183)	2/19	0.13700341294227192	0.5672454063834671	0	0	3.3190574475404198	6.597454587578295	EIF4A1;EIF4B
detection of mechanical stimulus (GO:0050982)	2/19	0.13700341294227192	0.5672454063834671	0	0	3.3190574475404198	6.597454587578295	CDH2;PKD1L2
diol metabolic process (GO:0034311)	2/19	0.13700341294227192	0.5672454063834671	0	0	3.3190574475404198	6.597454587578295	GCHFR;CALM1
epoxygenase P450 pathway (GO:0019373)	2/19	0.13700341294227192	0.5672454063834671	0	0	3.3190574475404198	6.597454587578295	EPHX2;CYP2S1
ethanol metabolic process (GO:0006067)	2/19	0.13700341294227192	0.5672454063834671	0	0	3.3190574475404198	6.597454587578295	ADH6;SULT2A1
fatty acid transmembrane transport (GO:1902001)	2/19	0.13700341294227192	0.5672454063834671	0	0	3.3190574475404198	6.597454587578295	CPT1A;SLC2A1
negative regulation of RNA splicing (GO:0033119)	2/19	0.13700341294227192	0.5672454063834671	0	0	3.3190574475404198	6.597454587578295	C1QBP;SRSF6
negative regulation of T cell receptor signaling pathway (GO:0050860)	2/19	0.13700341294227192	0.5672454063834671	0	0	3.3190574475404198	6.597454587578295	LGALS3;CEACAM1
positive regulation of cellular protein catabolic process (GO:1903364)	2/19	0.13700341294227192	0.5672454063834671	0	0	3.3190574475404198	6.597454587578295	RNF128;RDX
positive regulation of establishment of protein localization (GO:1904951)	2/19	0.13700341294227192	0.5672454063834671	0	0	3.3190574475404198	6.597454587578295	CCT6A;PTP4A3
positive regulation of G protein-coupled receptor signaling pathway (GO:0045745)	2/19	0.13700341294227192	0.5672454063834671	0	0	3.3190574475404198	6.597454587578295	C3;PRMT5
positive regulation of neutrophil chemotaxis (GO:0090023)	2/19	0.13700341294227192	0.5672454063834671	0	0	3.3190574475404198	6.597454587578295	CD74;C1QBP
regulation of autophagy of mitochondrion (GO:1903146)	2/19	0.13700341294227192	0.5672454063834671	0	0	3.3190574475404198	6.597454587578295	PINK1;SREBF2
regulation of exosomal secretion (GO:1903541)	2/19	0.13700341294227192	0.5672454063834671	0	0	3.3190574475404198	6.597454587578295	SDC1;ATP9A
regulation of glucose transmembrane transport (GO:0010827)	2/19	0.13700341294227192	0.5672454063834671	0	0	3.3190574475404198	6.597454587578295	C3;SLC2A1
striated muscle cell differentiation (GO:0051146)	2/19	0.13700341294227192	0.5672454063834671	0	0	3.3190574475404198	6.597454587578295	SKI;SDC1
ureteric bud development (GO:0001657)	2/19	0.13700341294227192	0.5672454063834671	0	0	3.3190574475404198	6.597454587578295	WNT11;NPNT
ureteric bud morphogenesis (GO:0060675)	2/19	0.13700341294227192	0.5672454063834671	0	0	3.3190574475404198	6.597454587578295	WNT11;NPNT
receptor metabolic process (GO:0043112)	4/58	0.13748490873467267	0.5672454063834671	0	0	2.09188660801564	4.1508074313486505	UVRAG;RAMP2;RAB31;LRP1
intrinsic apoptotic signaling pathway (GO:0097193)	6/102	0.13818754027659694	0.5672454063834671	0	0	1.766360294117647	3.4958805458108313	HINT1;CEBPB;PPP1R13B;C1QBP;CIDEB;TNFRSF10B
regulation of proteasomal ubiquitin-dependent protein catabolic process (GO:0032434)	6/102	0.13818754027659694	0.5672454063834671	0	0	1.766360294117647	3.4958805458108313	DNAJB2;CSNK1A1;PLK1;STUB1;TRIB1;HERPUD1
transcription, DNA-templated (GO:0006351)	11/221	0.13980146435874172	0.5672454063834671	0	0	1.4824973544973545	2.916860947186276	PRMT5;SUPT16H;TAF15;CEBPD;TAF1C;BCL3;TCEA2;GTF3A;POLR3G;TAF7;TAF9B
negative regulation of cell cycle (GO:0045786)	5/80	0.13994610154424086	0.5672454063834671	0	0	1.8834067547723936	3.7037154647753185	BTG1;PPP1R13B;PLK1;NUPR1;RUNX3
regulation of organelle organization (GO:0033043)	5/80	0.13994610154424086	0.5672454063834671	0	0	1.8834067547723936	3.7037154647753185	SYDE1;LMAN1;PINK1;RDX;MAPK3
negative regulation of growth (GO:0045926)	7/126	0.14261692437054535	0.5672454063834671	0	0	1.6629125877154987	3.2386770714592767	DNAJB2;CDA;BTG1;WNT11;OSGIN1;FGFR3;DCBLD2
negative regulation of autophagy (GO:0010507)	4/59	0.14374816028723386	0.5672454063834671	0	0	2.0537456678219144	3.9836348580435783	GOLGA2;PINK1;BMF;NUPR1
positive regulation of apoptotic signaling pathway (GO:2001235)	4/59	0.14374816028723386	0.5672454063834671	0	0	2.0537456678219144	3.9836348580435783	TNFSF10;BMF;NUPR1;AGT
brain development (GO:0007420)	8/150	0.14456089351521811	0.5672454063834671	0	0	1.5930865428559557	3.081116120293196	DLX2;RELN;CDH2;SLC23A1;CHD8;NDUFS4;PLXNB2;NES
cation transport (GO:0006812)	9/174	0.14492362577968634	0.5672454063834671	0	0	1.542822613132805	2.9800365407583986	SLC36A1;SLC5A9;SLC47A1;SLC23A1;SLC6A14;ATP10D;KCNMB4;TAF7;RHBG
positive regulation of cellular amide metabolic process (GO:0034250)	5/81	0.1452367275183097	0.5672454063834671	0	0	1.8585284797897828	3.5858267547107956	CASP3;ERBB2;BCL3;PLXNB2;THBS1
DNA integrity checkpoint signaling (GO:0031570)	3/39	0.1487252610830892	0.5672454063834671	0	0	2.3521229868228404	4.482333896541149	TIPIN;CDC45;SETMAR
negative regulation of cellular metabolic process (GO:0031324)	3/39	0.1487252610830892	0.5672454063834671	0	0	2.3521229868228404	4.482333896541149	ATXN2;PINK1;ANKRD13A
negative regulation of secretion by cell (GO:1903531)	3/39	0.1487252610830892	0.5672454063834671	0	0	2.3521229868228404	4.482333896541149	IL11;ERP29;HMGCR
organophosphate biosynthetic process (GO:0090407)	3/39	0.1487252610830892	0.5672454063834671	0	0	2.3521229868228404	4.482333896541149	FITM1;TKT;FADS1
protein acylation (GO:0043543)	3/39	0.1487252610830892	0.5672454063834671	0	0	2.3521229868228404	4.482333896541149	PORCN;ZDHHC6;GLUL
regulation of cellular component biogenesis (GO:0044087)	3/39	0.1487252610830892	0.5672454063834671	0	0	2.3521229868228404	4.482333896541149	PINK1;RDX;AGT
regulation of exit from mitosis (GO:0007096)	3/39	0.1487252610830892	0.5672454063834671	0	0	2.3521229868228404	4.482333896541149	ANLN;BUB1B;MAD2L1BP
regulation of peptidyl-threonine phosphorylation (GO:0010799)	3/39	0.1487252610830892	0.5672454063834671	0	0	2.3521229868228404	4.482333896541149	PLK1;CHI3L1;CALM1
cellular modified amino acid biosynthetic process (GO:0042398)	2/20	0.14893102434620895	0.5672454063834671	0	0	3.134502923976608	5.968946164804053	GATM;PLOD2
cellular response to misfolded protein (GO:0071218)	2/20	0.14893102434620895	0.5672454063834671	0	0	3.134502923976608	5.968946164804053	STUB1;RNF185
embryonic digestive tract development (GO:0048566)	2/20	0.14893102434620895	0.5672454063834671	0	0	3.134502923976608	5.968946164804053	RARRES2;RBPMS2
ganglioside metabolic process (GO:0001573)	2/20	0.14893102434620895	0.5672454063834671	0	0	3.134502923976608	5.968946164804053	HEXA;CLN6
hepaticobiliary system development (GO:0061008)	2/20	0.14893102434620895	0.5672454063834671	0	0	3.134502923976608	5.968946164804053	PRKCSH;COBL
maintenance of protein location in nucleus (GO:0051457)	2/20	0.14893102434620895	0.5672454063834671	0	0	3.134502923976608	5.968946164804053	BCL3;TAF8
negative regulation of dephosphorylation (GO:0035305)	2/20	0.14893102434620895	0.5672454063834671	0	0	3.134502923976608	5.968946164804053	MFHAS1;PPP1R35
organic cation transport (GO:0015695)	2/20	0.14893102434620895	0.5672454063834671	0	0	3.134502923976608	5.968946164804053	SLC47A1;PDZK1
positive regulation of alpha-beta T cell activation (GO:0046635)	2/20	0.14893102434620895	0.5672454063834671	0	0	3.134502923976608	5.968946164804053	PNP;HLA-A
positive regulation of cyclin-dependent protein kinase activity (GO:1904031)	2/20	0.14893102434620895	0.5672454063834671	0	0	3.134502923976608	5.968946164804053	CCND2;CCNYL1
production of small RNA involved in gene silencing by RNA (GO:0070918)	2/20	0.14893102434620895	0.5672454063834671	0	0	3.134502923976608	5.968946164804053	TRIM71;DROSHA
regulation of fibroblast growth factor receptor signaling pathway (GO:0040036)	2/20	0.14893102434620895	0.5672454063834671	0	0	3.134502923976608	5.968946164804053	THBS1;SULF2
regulation of programmed necrotic cell death (GO:0062098)	2/20	0.14893102434620895	0.5672454063834671	0	0	3.134502923976608	5.968946164804053	STUB1;NUPR1
regulation of protein localization to cell periphery (GO:1904375)	2/20	0.14893102434620895	0.5672454063834671	0	0	3.134502923976608	5.968946164804053	MMP14;PLK1
apical junction assembly (GO:0043297)	4/60	0.15012125925653305	0.5672454063834671	0	0	2.016966904063678	3.8247983751958903	RAMP2;MICALL2;RHOC;CRB3
regulation of JNK cascade (GO:0046328)	6/105	0.1521680704905938	0.5672454063834671	0	0	1.7125668449197862	3.2243688656644873	MFHAS1;PER1;PINK1;AMBP;TAOK3;SERPINF2
supramolecular fiber organization (GO:0097435)	16/351	0.15270166393893286	0.5672454063834671	0	0	1.352924927600802	2.5425101058090647	GSN;COL24A1;SERPINF2;APOA1;UBE2L6;PLOD2;APOA4;LYZ;RHOC;FBLN5;KIF18A;MYO1B;COL2A1;LOX;RAC3;KIF2C
cellular response to insulin stimulus (GO:0032869)	7/129	0.15530643278012135	0.5672454063834671	0	0	1.6217677877302688	3.0203075559841848	ATP6V0B;CEACAM1;RAB31;PKLR;INSIG2;RARRES2;PCK1
regulation of interleukin-1 beta production (GO:0032651)	5/83	0.1560695538113012	0.5672454063834671	0	0	1.8106856432847622	3.363264409660702	EGR1;TNFAIP3;APOA1;NLRP1;TMEM106A
dephosphorylation (GO:0016311)	8/153	0.15619683560359038	0.5672454063834671	0	0	1.559882005899705	2.896136676260573	DUSP5;PPP3CC;UBLCP1;PTPRA;EPHX2;DUSP9;PTPRF;DUSP6
iron ion homeostasis (GO:0055072)	4/61	0.15660033571806387	0.5672454063834671	0	0	1.9814786232443278	3.673776990010824	TF;TFR2;NEO1;HAMP
protein lipidation (GO:0006497)	4/61	0.15660033571806387	0.5672454063834671	0	0	1.9814786232443278	3.673776990010824	DPM2;PORCN;ZDHHC6;GLUL
autophagy of mitochondrion (GO:0000422)	3/40	0.15694625339982543	0.5672454063834671	0	0	2.288433382137628	4.237839631850134	PINK1;ATG9A;USP30
bone development (GO:0060348)	3/40	0.15694625339982543	0.5672454063834671	0	0	2.288433382137628	4.237839631850134	SKI;FGFR3;SULF2
nucleocytoplasmic transport (GO:0006913)	3/40	0.15694625339982543	0.5672454063834671	0	0	2.288433382137628	4.237839631850134	NUP205;DDX20;SNRPE
positive regulation of cation channel activity (GO:2001259)	3/40	0.15694625339982543	0.5672454063834671	0	0	2.288433382137628	4.237839631850134	RELN;GSTO1;CALM1
positive regulation of intrinsic apoptotic signaling pathway (GO:2001244)	3/40	0.15694625339982543	0.5672454063834671	0	0	2.288433382137628	4.237839631850134	EIF5A;BMF;NUPR1
protein localization to nucleus (GO:0034504)	6/106	0.15696345382830668	0.5672454063834671	0	0	1.6953529411764705	3.139356718824649	YWHAE;GCKR;PLK1;BCL3;TAF8;HEATR3
positive regulation of transcription by RNA polymerase II (GO:0045944)	37/908	0.15852040986604193	0.5672454063834671	0	0	1.2071755717088375	2.223462794177583	DLX1;CEBPB;MAX;CHD8;ELK1;LITAF;FSTL3;RPS6KA3;CREB3L3;IKBKG;OTX1;TEAD1;MAPK3;EIF5A;KLF10;EGR1;IL11;SUPT16H;AKIRIN1;JAG1;MCRS1;SERPINF2;SOX12;RRP1B;SREBF2;FOSL2;SKI;KLF7;PER1;MED24;NR5A2;ELF3;TFR2;SUB1;TAF7;CDK12;ATF6
negative regulation of cell population proliferation (GO:0008285)	17/379	0.15860484033014285	0.5672454063834671	0	0	1.3303603134884259	2.4496449294592404	KLF10;CGREF1;BTG1;TESC;TNFAIP3;MCC;RUNX3;DHRS2;NME1;SKI;DNAJB2;PAK1;NUPR1;IGFBP6;TRIB1;S100A11;CDKN3
antifungal humoral response (GO:0019732)	1/5	0.16014630688696832	0.5672454063834671	0	0	7.047445255474453	12.908576175463152	RARRES2
apoptotic chromosome condensation (GO:0030263)	1/5	0.16014630688696832	0.5672454063834671	0	0	7.047445255474453	12.908576175463152	TOP2A
beta-catenin destruction complex assembly (GO:1904885)	1/5	0.16014630688696832	0.5672454063834671	0	0	7.047445255474453	12.908576175463152	CSNK1A1
camera-type eye photoreceptor cell differentiation (GO:0060219)	1/5	0.16014630688696832	0.5672454063834671	0	0	7.047445255474453	12.908576175463152	PROM1
caveolin-mediated endocytosis (GO:0072584)	1/5	0.16014630688696832	0.5672454063834671	0	0	7.047445255474453	12.908576175463152	MAPK3
cell-cell adhesion mediated by integrin (GO:0033631)	1/5	0.16014630688696832	0.5672454063834671	0	0	7.047445255474453	12.908576175463152	NPNT
cellular response to heparin (GO:0071504)	1/5	0.16014630688696832	0.5672454063834671	0	0	7.047445255474453	12.908576175463152	EGR1
cellular response to salt stress (GO:0071472)	1/5	0.16014630688696832	0.5672454063834671	0	0	7.047445255474453	12.908576175463152	AKR1B1
chronic inflammatory response (GO:0002544)	1/5	0.16014630688696832	0.5672454063834671	0	0	7.047445255474453	12.908576175463152	THBS1
CRD-mediated mRNA stabilization (GO:0070934)	1/5	0.16014630688696832	0.5672454063834671	0	0	7.047445255474453	12.908576175463152	SYNCRIP
disaccharide biosynthetic process (GO:0046351)	1/5	0.16014630688696832	0.5672454063834671	0	0	7.047445255474453	12.908576175463152	SLC2A1
dopamine catabolic process (GO:0042420)	1/5	0.16014630688696832	0.5672454063834671	0	0	7.047445255474453	12.908576175463152	MAOB
double-strand break repair via synthesis-dependent strand annealing (GO:0045003)	1/5	0.16014630688696832	0.5672454063834671	0	0	7.047445255474453	12.908576175463152	XRCC3
embryonic skeletal joint morphogenesis (GO:0060272)	1/5	0.16014630688696832	0.5672454063834671	0	0	7.047445255474453	12.908576175463152	COL2A1
fructose catabolic process (GO:0006001)	1/5	0.16014630688696832	0.5672454063834671	0	0	7.047445255474453	12.908576175463152	KHK
fructose catabolic process to hydroxyacetone phosphate and glyceraldehyde-3-phosphate (GO:0061624)	1/5	0.16014630688696832	0.5672454063834671	0	0	7.047445255474453	12.908576175463152	KHK
gastro-intestinal system smooth muscle contraction (GO:0014831)	1/5	0.16014630688696832	0.5672454063834671	0	0	7.047445255474453	12.908576175463152	SULF2
glomerular visceral epithelial cell migration (GO:0090521)	1/5	0.16014630688696832	0.5672454063834671	0	0	7.047445255474453	12.908576175463152	ANLN
glucose import across plasma membrane (GO:0098708)	1/5	0.16014630688696832	0.5672454063834671	0	0	7.047445255474453	12.908576175463152	SLC2A1
glucose-6-phosphate transport (GO:0015760)	1/5	0.16014630688696832	0.5672454063834671	0	0	7.047445255474453	12.908576175463152	SLC37A2
glutathione transport (GO:0034635)	1/5	0.16014630688696832	0.5672454063834671	0	0	7.047445255474453	12.908576175463152	SLC13A3
glycerol biosynthetic process (GO:0006114)	1/5	0.16014630688696832	0.5672454063834671	0	0	7.047445255474453	12.908576175463152	PCK1
glycerol ether metabolic process (GO:0006662)	1/5	0.16014630688696832	0.5672454063834671	0	0	7.047445255474453	12.908576175463152	TMEM86B
hexose phosphate transport (GO:0015712)	1/5	0.16014630688696832	0.5672454063834671	0	0	7.047445255474453	12.908576175463152	SLC37A2
insulin metabolic process (GO:1901142)	1/5	0.16014630688696832	0.5672454063834671	0	0	7.047445255474453	12.908576175463152	CEACAM1
isocitrate metabolic process (GO:0006102)	1/5	0.16014630688696832	0.5672454063834671	0	0	7.047445255474453	12.908576175463152	IDH2
isopentenyl diphosphate biosynthetic process (GO:0009240)	1/5	0.16014630688696832	0.5672454063834671	0	0	7.047445255474453	12.908576175463152	IDI1
L-arginine import across plasma membrane (GO:0097638)	1/5	0.16014630688696832	0.5672454063834671	0	0	7.047445255474453	12.908576175463152	SLC47A1
leukotriene B4 metabolic process (GO:0036102)	1/5	0.16014630688696832	0.5672454063834671	0	0	7.047445255474453	12.908576175463152	CYP4F3
lipid transport across blood-brain barrier (GO:1990379)	1/5	0.16014630688696832	0.5672454063834671	0	0	7.047445255474453	12.908576175463152	FABP5
mature ribosome assembly (GO:0042256)	1/5	0.16014630688696832	0.5672454063834671	0	0	7.047445255474453	12.908576175463152	C1QBP
menaquinone metabolic process (GO:0009233)	1/5	0.16014630688696832	0.5672454063834671	0	0	7.047445255474453	12.908576175463152	CYP4F3
mesonephric duct development (GO:0072177)	1/5	0.16014630688696832	0.5672454063834671	0	0	7.047445255474453	12.908576175463152	WNT11
negative regulation of CD4-positive, alpha-beta T cell differentiation (GO:0043371)	1/5	0.16014630688696832	0.5672454063834671	0	0	7.047445255474453	12.908576175463152	RUNX3
negative regulation of cellular respiration (GO:1901856)	1/5	0.16014630688696832	0.5672454063834671	0	0	7.047445255474453	12.908576175463152	PDE12
negative regulation of cGMP-mediated signaling (GO:0010754)	1/5	0.16014630688696832	0.5672454063834671	0	0	7.047445255474453	12.908576175463152	THBS1
negative regulation of histone H4 acetylation (GO:0090241)	1/5	0.16014630688696832	0.5672454063834671	0	0	7.047445255474453	12.908576175463152	TAF7
negative regulation of hydrogen peroxide-induced neuron death (GO:1903208)	1/5	0.16014630688696832	0.5672454063834671	0	0	7.047445255474453	12.908576175463152	PINK1
negative regulation of interleukin-13 production (GO:0032696)	1/5	0.16014630688696832	0.5672454063834671	0	0	7.047445255474453	12.908576175463152	TNFRSF21
negative regulation of interleukin-5 production (GO:0032714)	1/5	0.16014630688696832	0.5672454063834671	0	0	7.047445255474453	12.908576175463152	TNFRSF21
negative regulation of keratinocyte differentiation (GO:0045617)	1/5	0.16014630688696832	0.5672454063834671	0	0	7.047445255474453	12.908576175463152	SRSF6
negative regulation of macrophage chemotaxis (GO:0010760)	1/5	0.16014630688696832	0.5672454063834671	0	0	7.047445255474453	12.908576175463152	C5
negative regulation of myelination (GO:0031642)	1/5	0.16014630688696832	0.5672454063834671	0	0	7.047445255474453	12.908576175463152	TNFRSF21
negative regulation of organelle organization (GO:0010639)	1/5	0.16014630688696832	0.5672454063834671	0	0	7.047445255474453	12.908576175463152	SETMAR
negative regulation of oxidative stress-induced neuron intrinsic apoptotic signaling pathway (GO:1903377)	1/5	0.16014630688696832	0.5672454063834671	0	0	7.047445255474453	12.908576175463152	PINK1
negative regulation of skeletal muscle cell differentiation (GO:2001015)	1/5	0.16014630688696832	0.5672454063834671	0	0	7.047445255474453	12.908576175463152	AKIRIN1
nephric duct development (GO:0072176)	1/5	0.16014630688696832	0.5672454063834671	0	0	7.047445255474453	12.908576175463152	WNT11
nuclear retention of pre-mRNA at the site of transcription (GO:0071033)	1/5	0.16014630688696832	0.5672454063834671	0	0	7.047445255474453	12.908576175463152	EXOSC2
oxaloacetate transport (GO:0015729)	1/5	0.16014630688696832	0.5672454063834671	0	0	7.047445255474453	12.908576175463152	SLC13A5
peptidyl-lysine oxidation (GO:0018057)	1/5	0.16014630688696832	0.5672454063834671	0	0	7.047445255474453	12.908576175463152	LOX
peripheral nervous system neuron differentiation (GO:0048934)	1/5	0.16014630688696832	0.5672454063834671	0	0	7.047445255474453	12.908576175463152	RUNX3
positive regulation by host of viral genome replication (GO:0044829)	1/5	0.16014630688696832	0.5672454063834671	0	0	7.047445255474453	12.908576175463152	VAPA
positive regulation of AMPA receptor activity (GO:2000969)	1/5	0.16014630688696832	0.5672454063834671	0	0	7.047445255474453	12.908576175463152	RELN
positive regulation of CD8-positive, alpha-beta T cell differentiation (GO:0043378)	1/5	0.16014630688696832	0.5672454063834671	0	0	7.047445255474453	12.908576175463152	RUNX3
positive regulation of DNA topoisomerase (ATP-hydrolyzing) activity (GO:2000373)	1/5	0.16014630688696832	0.5672454063834671	0	0	7.047445255474453	12.908576175463152	SETMAR
positive regulation of dopamine receptor signaling pathway (GO:0060161)	1/5	0.16014630688696832	0.5672454063834671	0	0	7.047445255474453	12.908576175463152	PRMT5
positive regulation of glycoprotein metabolic process (GO:1903020)	1/5	0.16014630688696832	0.5672454063834671	0	0	7.047445255474453	12.908576175463152	RAB1A
positive regulation of intrinsic apoptotic signaling pathway by p53 class mediator (GO:1902255)	1/5	0.16014630688696832	0.5672454063834671	0	0	7.047445255474453	12.908576175463152	EIF5A
positive regulation of macrophage proliferation (GO:0120041)	1/5	0.16014630688696832	0.5672454063834671	0	0	7.047445255474453	12.908576175463152	MAPK3
positive regulation of neutrophil extravasation (GO:2000391)	1/5	0.16014630688696832	0.5672454063834671	0	0	7.047445255474453	12.908576175463152	CD99
positive regulation of prostaglandin biosynthetic process (GO:0031394)	1/5	0.16014630688696832	0.5672454063834671	0	0	7.047445255474453	12.908576175463152	CD74
positive regulation of protein localization to cell cortex (GO:1904778)	1/5	0.16014630688696832	0.5672454063834671	0	0	7.047445255474453	12.908576175463152	GNAI1
positive regulation of store-operated calcium channel activity (GO:1901341)	1/5	0.16014630688696832	0.5672454063834671	0	0	7.047445255474453	12.908576175463152	STIM1
positive regulation of T-helper 1 cell cytokine production (GO:2000556)	1/5	0.16014630688696832	0.5672454063834671	0	0	7.047445255474453	12.908576175463152	IL1R1
proline biosynthetic process (GO:0006561)	1/5	0.16014630688696832	0.5672454063834671	0	0	7.047445255474453	12.908576175463152	PYCR2
proline transmembrane transport (GO:0035524)	1/5	0.16014630688696832	0.5672454063834671	0	0	7.047445255474453	12.908576175463152	SLC36A1
protein K29-linked deubiquitination (GO:0035523)	1/5	0.16014630688696832	0.5672454063834671	0	0	7.047445255474453	12.908576175463152	TNFAIP3
protein localization to axon (GO:0099612)	1/5	0.16014630688696832	0.5672454063834671	0	0	7.047445255474453	12.908576175463152	CNTNAP1
protein localization to microtubule end (GO:1905725)	1/5	0.16014630688696832	0.5672454063834671	0	0	7.047445255474453	12.908576175463152	MAPRE2
protein localization to microtubule plus-end (GO:1904825)	1/5	0.16014630688696832	0.5672454063834671	0	0	7.047445255474453	12.908576175463152	MAPRE2
pulmonary artery morphogenesis (GO:0061156)	1/5	0.16014630688696832	0.5672454063834671	0	0	7.047445255474453	12.908576175463152	JAG1
quinone catabolic process (GO:1901662)	1/5	0.16014630688696832	0.5672454063834671	0	0	7.047445255474453	12.908576175463152	CYP4F3
receptor-mediated virion attachment to host cell (GO:0046813)	1/5	0.16014630688696832	0.5672454063834671	0	0	7.047445255474453	12.908576175463152	ICAM1
reelin-mediated signaling pathway (GO:0038026)	1/5	0.16014630688696832	0.5672454063834671	0	0	7.047445255474453	12.908576175463152	RELN
regulation of adherens junction organization (GO:1903391)	1/5	0.16014630688696832	0.5672454063834671	0	0	7.047445255474453	12.908576175463152	RDX
regulation of chaperone-mediated protein folding (GO:1903644)	1/5	0.16014630688696832	0.5672454063834671	0	0	7.047445255474453	12.908576175463152	DNAJB2
regulation of cyclase activity (GO:0031279)	1/5	0.16014630688696832	0.5672454063834671	0	0	7.047445255474453	12.908576175463152	MAPK3
regulation of DNA topoisomerase (ATP-hydrolyzing) activity (GO:2000371)	1/5	0.16014630688696832	0.5672454063834671	0	0	7.047445255474453	12.908576175463152	SETMAR
regulation of germinal center formation (GO:0002634)	1/5	0.16014630688696832	0.5672454063834671	0	0	7.047445255474453	12.908576175463152	TNFAIP3
regulation of glycoprotein metabolic process (GO:1903018)	1/5	0.16014630688696832	0.5672454063834671	0	0	7.047445255474453	12.908576175463152	RAB1A
regulation of growth hormone receptor signaling pathway (GO:0060398)	1/5	0.16014630688696832	0.5672454063834671	0	0	7.047445255474453	12.908576175463152	GDF15
regulation of homophilic cell adhesion (GO:1903385)	1/5	0.16014630688696832	0.5672454063834671	0	0	7.047445255474453	12.908576175463152	CEACAM1
regulation of hormone metabolic process (GO:0032350)	1/5	0.16014630688696832	0.5672454063834671	0	0	7.047445255474453	12.908576175463152	STUB1
regulation of neutrophil activation (GO:1902563)	1/5	0.16014630688696832	0.5672454063834671	0	0	7.047445255474453	12.908576175463152	PLA2G2A
regulation of plasma membrane organization (GO:1903729)	1/5	0.16014630688696832	0.5672454063834671	0	0	7.047445255474453	12.908576175463152	GSN
regulation of platelet-derived growth factor receptor-beta signaling pathway (GO:2000586)	1/5	0.16014630688696832	0.5672454063834671	0	0	7.047445255474453	12.908576175463152	LRP1
regulation of sequestering of zinc ion (GO:0061088)	1/5	0.16014630688696832	0.5672454063834671	0	0	7.047445255474453	12.908576175463152	AP3D1
regulation of sodium:proton antiporter activity (GO:0032415)	1/5	0.16014630688696832	0.5672454063834671	0	0	7.047445255474453	12.908576175463152	TESC
regulation of synaptic vesicle priming (GO:0010807)	1/5	0.16014630688696832	0.5672454063834671	0	0	7.047445255474453	12.908576175463152	NAPA
regulation of system process (GO:0044057)	1/5	0.16014630688696832	0.5672454063834671	0	0	7.047445255474453	12.908576175463152	MTG1
regulation of T-helper 1 cell cytokine production (GO:2000554)	1/5	0.16014630688696832	0.5672454063834671	0	0	7.047445255474453	12.908576175463152	IL1R1
regulation of triglyceride metabolic process (GO:0090207)	1/5	0.16014630688696832	0.5672454063834671	0	0	7.047445255474453	12.908576175463152	C3
ribose phosphate metabolic process (GO:0019693)	1/5	0.16014630688696832	0.5672454063834671	0	0	7.047445255474453	12.908576175463152	TKT
RNA phosphodiester bond hydrolysis, exonucleolytic (GO:0090503)	1/5	0.16014630688696832	0.5672454063834671	0	0	7.047445255474453	12.908576175463152	PDE12
T cell extravasation (GO:0072683)	1/5	0.16014630688696832	0.5672454063834671	0	0	7.047445255474453	12.908576175463152	CD99
tryptophan catabolic process to kynurenine (GO:0019441)	1/5	0.16014630688696832	0.5672454063834671	0	0	7.047445255474453	12.908576175463152	AFMID
ubiquitin-dependent SMAD protein catabolic process (GO:0030579)	1/5	0.16014630688696832	0.5672454063834671	0	0	7.047445255474453	12.908576175463152	STUB1
hydrogen peroxide catabolic process (GO:0042744)	2/21	0.16105658177276996	0.5672454063834671	0	0	2.9693751923668823	5.422077723934102	CAT;APOA4
neuron apoptotic process (GO:0051402)	2/21	0.16105658177276996	0.5672454063834671	0	0	2.9693751923668823	5.422077723934102	NLRP1;TNFRSF21
regulation of cardiac muscle contraction by calcium ion signaling (GO:0010882)	2/21	0.16105658177276996	0.5672454063834671	0	0	2.9693751923668823	5.422077723934102	GSTO1;CALM1
regulation of cholesterol metabolic process (GO:0090181)	2/21	0.16105658177276996	0.5672454063834671	0	0	2.9693751923668823	5.422077723934102	EPHX2;SREBF2
regulation of transcription by RNA polymerase III (GO:0006359)	2/21	0.16105658177276996	0.5672454063834671	0	0	2.9693751923668823	5.422077723934102	CHD8;POLR3G
sterol transport (GO:0015918)	2/21	0.16105658177276996	0.5672454063834671	0	0	2.9693751923668823	5.422077723934102	ABCG8;APOA1
zinc ion transport (GO:0006829)	2/21	0.16105658177276996	0.5672454063834671	0	0	2.9693751923668823	5.422077723934102	SLC39A13;SLC39A4
axon guidance (GO:0007411)	10/203	0.16110214117726723	0.5672454063834671	0	0	1.465570101480823	2.6757158062240345	KLF7;NRP2;ALCAM;RELN;PTPRA;PLXNB2;SPTAN1;SCN1B;PDLIM7;MAPK3
response to calcium ion (GO:0051592)	6/107	0.16182420634414502	0.5672454063834671	0	0	1.6784799068142109	3.056922599044748	FGB;STIM1;FGG;KCNMB4;CALM1;THBS1
cellular protein localization (GO:0034613)	15/329	0.1619349667236188	0.5672454063834671	0	0	1.3526725962770654	2.4626222499592485	NAPA;CD74;COPB2;RAB1A;COPA;CNTNAP1;ATG9A;AP3D1;SNX13;FBLN5;RAB31;WNT11;TBC1D5;ERP29;RAB6A
regulation of immune response (GO:0050776)	9/179	0.1630591629572085	0.5672454063834671	0	0	1.4970544791033105	2.71512115071068	C3;COL2A1;AMBP;ERAP1;HLA-C;HLA-A;CD99;ICAM1;ULBP3
double-strand break repair via nonhomologous end joining (GO:0006303)	4/62	0.163181462021125	0.5672454063834671	0	0	1.9472140762463344	3.5300896651554545	DCLRE1B;UVRAG;RIF1;SETMAR
glucose metabolic process (GO:0006006)	4/62	0.163181462021125	0.5672454063834671	0	0	1.9472140762463344	3.5300896651554545	PC;MDH1;GALM;PCK1
stress-activated MAPK cascade (GO:0051403)	4/62	0.163181462021125	0.5672454063834671	0	0	1.9472140762463344	3.5300896651554545	IKBKG;TRIB1;DUSP9;MAPK3
cellular response to hypoxia (GO:0071456)	7/131	0.16404498453687436	0.5672454063834671	0	0	1.5954439640838045	2.883947791494335	FABP1;PINK1;PSMC6;STUB1;HIF3A;NDRG1;PSMB10
epithelial cell migration (GO:0010631)	3/41	0.16530381467784863	0.5672454063834671	0	0	2.2280958619095323	4.010506147764618	ANLN;FERMT1;PTP4A3
gluconeogenesis (GO:0006094)	3/41	0.16530381467784863	0.5672454063834671	0	0	2.2280958619095323	4.010506147764618	PC;MDH1;PCK1
JNK cascade (GO:0007254)	3/41	0.16530381467784863	0.5672454063834671	0	0	2.2280958619095323	4.010506147764618	IKBKG;TRIB1;DUSP9
keratinocyte differentiation (GO:0030216)	3/41	0.16530381467784863	0.5672454063834671	0	0	2.2280958619095323	4.010506147764618	CSTA;JAG1;CASP3
negative regulation of cell-cell adhesion (GO:0022408)	3/41	0.16530381467784863	0.5672454063834671	0	0	2.2280958619095323	4.010506147764618	JAG1;RDX;APOA1
G1/S transition of mitotic cell cycle (GO:0000082)	5/85	0.1672234562207928	0.5672454063834671	0	0	1.7652349486049927	3.156989076886938	TRIM71;CDC45;CCNE1;MAX;CDKN3
negative regulation of defense response (GO:0031348)	5/85	0.1672234562207928	0.5672454063834671	0	0	1.7652349486049927	3.156989076886938	MFHAS1;PROC;C1QBP;TNFAIP3;APOA1
negative regulation of cellular process (GO:0048523)	24/566	0.168110291733511	0.5672454063834671	0	0	1.2556381757171047	2.238972399258143	KLF10;CDA;CGREF1;BTG1;PPP1R13B;TESC;OSGIN1;APOA1;DHRS2;RUNX3;DCBLD2;NME1;SKI;DNAJB2;WNT11;PDE12;AGR2;PLXNB2;IGFBP6;NUPR1;SRSF6;S100A11;TNFRSF21;CDKN3
peptidyl-serine phosphorylation (GO:0018105)	8/156	0.1682619493582509	0.5672454063834671	0	0	1.528023598820059	2.723294528065835	RPS6KA3;PINK1;CSNK1A1;PLK1;ULK3;PCK1;PRKCZ;MAPK12
actin cytoskeleton reorganization (GO:0031532)	4/63	0.16986066138625072	0.5672454063834671	0	0	1.9141110393160694	3.393291675517657	SYDE1;PAK1;GSN;MICALL2
transmembrane receptor protein serine/threonine kinase signaling pathway (GO:0007178)	7/133	0.1729978129832548	0.5672454063834671	0	0	1.5699558173784978	2.7544503148954433	SKI;TWSG1;GDF15;APOA1;STUB1;PRKCZ;MAPK3
cell projection assembly (GO:0030031)	2/22	0.17335253137060952	0.5672454063834671	0	0	2.820760233918129	4.943179227335683	GSN;RAC3
glutamate metabolic process (GO:0006536)	2/22	0.17335253137060952	0.5672454063834671	0	0	2.820760233918129	4.943179227335683	GLUD1;GLUL
glutathione derivative biosynthetic process (GO:1901687)	2/22	0.17335253137060952	0.5672454063834671	0	0	2.820760233918129	4.943179227335683	GSTO1;GSTA1
glutathione derivative metabolic process (GO:1901685)	2/22	0.17335253137060952	0.5672454063834671	0	0	2.820760233918129	4.943179227335683	GSTO1;GSTA1
negative regulation of B cell activation (GO:0050869)	2/22	0.17335253137060952	0.5672454063834671	0	0	2.820760233918129	4.943179227335683	TNFAIP3;TNFRSF21
negative regulation of interleukin-2 production (GO:0032703)	2/22	0.17335253137060952	0.5672454063834671	0	0	2.820760233918129	4.943179227335683	TNFAIP3;HDAC7
negative regulation of lipid biosynthetic process (GO:0051055)	2/22	0.17335253137060952	0.5672454063834671	0	0	2.820760233918129	4.943179227335683	CEACAM1;APOC3
negative regulation of lymphocyte activation (GO:0051250)	2/22	0.17335253137060952	0.5672454063834671	0	0	2.820760233918129	4.943179227335683	LGALS3;TNFAIP3
negative regulation of protein dephosphorylation (GO:0035308)	2/22	0.17335253137060952	0.5672454063834671	0	0	2.820760233918129	4.943179227335683	YWHAE;MFHAS1
negative regulation of small molecule metabolic process (GO:0062014)	2/22	0.17335253137060952	0.5672454063834671	0	0	2.820760233918129	4.943179227335683	CDA;MST1
positive regulation of calcium ion transmembrane transporter activity (GO:1901021)	2/22	0.17335253137060952	0.5672454063834671	0	0	2.820760233918129	4.943179227335683	GSTO1;CALM1
positive regulation of DNA-templated transcription, initiation (GO:2000144)	2/22	0.17335253137060952	0.5672454063834671	0	0	2.820760233918129	4.943179227335683	MED24;SUB1
positive regulation of granulocyte chemotaxis (GO:0071624)	2/22	0.17335253137060952	0.5672454063834671	0	0	2.820760233918129	4.943179227335683	CD74;C1QBP
positive regulation of peptidase activity (GO:0010952)	2/22	0.17335253137060952	0.5672454063834671	0	0	2.820760233918129	4.943179227335683	PINK1;MAPK12
protein mannosylation (GO:0035268)	2/22	0.17335253137060952	0.5672454063834671	0	0	2.820760233918129	4.943179227335683	DPM2;TMTC3
regulation of adenylate cyclase activity (GO:0045761)	2/22	0.17335253137060952	0.5672454063834671	0	0	2.820760233918129	4.943179227335683	STIM1;GNAI2
zinc ion transmembrane transport (GO:0071577)	2/22	0.17335253137060952	0.5672454063834671	0	0	2.820760233918129	4.943179227335683	SLC39A13;SLC39A4
regulation of intracellular signal transduction (GO:1902531)	19/437	0.1736468133733168	0.5672454063834671	0	0	1.2877197764753987	2.254452027605694	PRMT5;SUPT16H;PPP1R13B;TAF15;ARHGEF26;RHOC;GNAI1;SYDE1;CEACAM1;DEPDC7;PAK1;TAOK3;BCL3;RAC3;TAF7;IKBKG;TAF9B;IER3;MAPK3
cellular respiration (GO:0045333)	3/42	0.17378930574601517	0.5672454063834671	0	0	2.1708525734880055	3.7988001002369436	NDUFS4;UQCR10;COX10
positive regulation of ATPase activity (GO:0032781)	3/42	0.17378930574601517	0.5672454063834671	0	0	2.1708525734880055	3.7988001002369436	DNAJB2;SETMAR;PFN1
regulation of chemokine production (GO:0032642)	3/42	0.17378930574601517	0.5672454063834671	0	0	2.1708525734880055	3.7988001002369436	CD74;EGR1;C5
protein secretion (GO:0009306)	4/64	0.17663391656542377	0.5672454063834671	0	0	1.8821114369501466	3.262971345167624	PORCN;FGG;CANX;MTTP
positive regulation of cellular process (GO:0048522)	26/625	0.18037962898101934	0.5672454063834671	0	0	1.2308139829007942	2.1080047685947987	DLX1;DLX2;LRP1;DBF4B;THBS1;GNAI2;RPS6KA3;PAK1;PDF;CCND2;C1QBP;ERBB2;TIMP1;TAF9B;EXOSC2;IL11;RPS9;TIPIN;SERPINF2;APOA1;CIDEB;PA2G4;MMP14;SAPCD2;NUPR1;FGFR3
intracellular protein transport (GO:0006886)	15/336	0.1814156604472709	0.5672454063834671	0	0	1.322687577475382	2.2577806255983734	NAPA;CD74;COPB2;RAB1A;COPA;GCKR;AP3D1;SNX13;LMAN1;RAB31;TBC1D5;XPO6;ERP29;HEATR3;RAB6A
Fc-epsilon receptor signaling pathway (GO:0038095)	6/111	0.1818924805895124	0.5672454063834671	0	0	1.614201680672269	2.7511477377460625	PAK1;PSMC6;IKBKG;CALM1;PSMB10;MAPK3
anion transport (GO:0006820)	3/43	0.18239416293682706	0.5672454063834671	0	0	2.116471449487555	3.6013565016481484	SLC13A3;SLC26A9;SLC13A5
DNA-dependent DNA replication maintenance of fidelity (GO:0045005)	3/43	0.18239416293682706	0.5672454063834671	0	0	2.116471449487555	3.6013565016481484	TIPIN;ALYREF;SETMAR
lipid modification (GO:0030258)	3/43	0.18239416293682706	0.5672454063834671	0	0	2.116471449487555	3.6013565016481484	PORCN;EPHX2;CYP3A7
positive regulation of neuron differentiation (GO:0045666)	3/43	0.18239416293682706	0.5672454063834671	0	0	2.116471449487555	3.6013565016481484	DLX1;DLX2;MMD
chemical homeostasis (GO:0048878)	4/65	0.18349717790668713	0.5672454063834671	0	0	1.8511610018749098	3.1387471267770413	ACOX1;RBP1;PNPLA3;APOA4
protein autoubiquitination (GO:0051865)	4/65	0.18349717790668713	0.5672454063834671	0	0	1.8511610018749098	3.1387471267770413	TRIM71;UBE2T;STUB1;RNF185
regulation of establishment of planar polarity (GO:0090175)	5/88	0.18451703704367983	0.5672454063834671	0	0	1.70116589706845	2.8749932944695806	WNT11;PSMC6;SAPCD2;PFN1;PSMB10
ERK1 and ERK2 cascade (GO:0070371)	2/23	0.18579297157495833	0.5672454063834671	0	0	2.6862990810359233	4.521369837324374	APOA1;MAPK3
hexose transmembrane transport (GO:0008645)	2/23	0.18579297157495833	0.5672454063834671	0	0	2.6862990810359233	4.521369837324374	SLC5A9;SLC2A1
hyaluronan metabolic process (GO:0030212)	2/23	0.18579297157495833	0.5672454063834671	0	0	2.6862990810359233	4.521369837324374	HEXA;LYVE1
negative regulation of GTPase activity (GO:0034260)	2/23	0.18579297157495833	0.5672454063834671	0	0	2.6862990810359233	4.521369837324374	RDX;RRP1B
positive regulation of cholesterol efflux (GO:0010875)	2/23	0.18579297157495833	0.5672454063834671	0	0	2.6862990810359233	4.521369837324374	LRP1;APOA1
positive regulation of epithelial cell apoptotic process (GO:1904037)	2/23	0.18579297157495833	0.5672454063834671	0	0	2.6862990810359233	4.521369837324374	GSN;THBS1
positive regulation of JUN kinase activity (GO:0043507)	2/23	0.18579297157495833	0.5672454063834671	0	0	2.6862990810359233	4.521369837324374	PAK1;TAOK3
positive regulation of transcription by RNA polymerase I (GO:0045943)	2/23	0.18579297157495833	0.5672454063834671	0	0	2.6862990810359233	4.521369837324374	UTP15;ERBB2
protein alkylation (GO:0008213)	2/23	0.18579297157495833	0.5672454063834671	0	0	2.6862990810359233	4.521369837324374	METTL21A;CAMKMT
regulation of interleukin-4 production (GO:0032673)	2/23	0.18579297157495833	0.5672454063834671	0	0	2.6862990810359233	4.521369837324374	CEBPB;PRKCZ
regulation of neural precursor cell proliferation (GO:2000177)	2/23	0.18579297157495833	0.5672454063834671	0	0	2.6862990810359233	4.521369837324374	TRIM71;NES
regulation of release of sequestered calcium ion into cytosol by sarcoplasmic reticulum (GO:0010880)	2/23	0.18579297157495833	0.5672454063834671	0	0	2.6862990810359233	4.521369837324374	GSTO1;CALM1
regulation of toll-like receptor 4 signaling pathway (GO:0034143)	2/23	0.18579297157495833	0.5672454063834671	0	0	2.6862990810359233	4.521369837324374	MFHAS1;TNFAIP3
respiratory chain complex IV assembly (GO:0008535)	2/23	0.18579297157495833	0.5672454063834671	0	0	2.6862990810359233	4.521369837324374	COX10;COX20
ribonucleoprotein complex assembly (GO:0022618)	7/136	0.18681113765104962	0.5672454063834671	0	0	1.5332054663150323	2.572193084718125	SART1;PRMT5;DDX20;SNRPE;SRSF6;EIF4B;SF1
Fc receptor signaling pathway (GO:0038093)	6/112	0.18705847761738606	0.5672454063834671	0	0	1.5988901220865706	2.6802738682914904	PAK1;PSMC6;IKBKG;CALM1;PSMB10;MAPK3
regulation of cytoskeleton organization (GO:0051493)	6/112	0.18705847761738606	0.5672454063834671	0	0	1.5988901220865706	2.6802738682914904	SYDE1;PAK1;LRP1;RAC3;RHOC;MAPK3
amino-acid betaine transport (GO:0015838)	1/6	0.18896045206284137	0.5672454063834671	0	0	5.6376642335766425	9.393574997707539	PDZK1
amylin receptor signaling pathway (GO:0097647)	1/6	0.18896045206284137	0.5672454063834671	0	0	5.6376642335766425	9.393574997707539	RAMP2
attachment of GPI anchor to protein (GO:0016255)	1/6	0.18896045206284137	0.5672454063834671	0	0	5.6376642335766425	9.393574997707539	PIGS
carnitine transport (GO:0015879)	1/6	0.18896045206284137	0.5672454063834671	0	0	5.6376642335766425	9.393574997707539	PDZK1
cellular hyperosmotic response (GO:0071474)	1/6	0.18896045206284137	0.5672454063834671	0	0	5.6376642335766425	9.393574997707539	AKR1B1
centromeric sister chromatid cohesion (GO:0070601)	1/6	0.18896045206284137	0.5672454063834671	0	0	5.6376642335766425	9.393574997707539	BUB1B
cerebral cortex cell migration (GO:0021795)	1/6	0.18896045206284137	0.5672454063834671	0	0	5.6376642335766425	9.393574997707539	RELN
chitin catabolic process (GO:0006032)	1/6	0.18896045206284137	0.5672454063834671	0	0	5.6376642335766425	9.393574997707539	CHI3L1
chitin metabolic process (GO:0006030)	1/6	0.18896045206284137	0.5672454063834671	0	0	5.6376642335766425	9.393574997707539	CHI3L1
chondrocyte development (GO:0002063)	1/6	0.18896045206284137	0.5672454063834671	0	0	5.6376642335766425	9.393574997707539	SULF2
contact inhibition (GO:0060242)	1/6	0.18896045206284137	0.5672454063834671	0	0	5.6376642335766425	9.393574997707539	PAK1
dehydroascorbic acid transport (GO:0070837)	1/6	0.18896045206284137	0.5672454063834671	0	0	5.6376642335766425	9.393574997707539	SLC23A1
double-strand break repair via classical nonhomologous end joining (GO:0097680)	1/6	0.18896045206284137	0.5672454063834671	0	0	5.6376642335766425	9.393574997707539	UVRAG
embryonic camera-type eye development (GO:0031076)	1/6	0.18896045206284137	0.5672454063834671	0	0	5.6376642335766425	9.393574997707539	NES
embryonic skeletal joint development (GO:0072498)	1/6	0.18896045206284137	0.5672454063834671	0	0	5.6376642335766425	9.393574997707539	COL2A1
enzyme-directed rRNA pseudouridine synthesis (GO:0000455)	1/6	0.18896045206284137	0.5672454063834671	0	0	5.6376642335766425	9.393574997707539	RPUSD4
galactose catabolic process (GO:0019388)	1/6	0.18896045206284137	0.5672454063834671	0	0	5.6376642335766425	9.393574997707539	GALM
gamma-aminobutyric acid transport (GO:0015812)	1/6	0.18896045206284137	0.5672454063834671	0	0	5.6376642335766425	9.393574997707539	SLC6A11
glomerular epithelial cell differentiation (GO:0072311)	1/6	0.18896045206284137	0.5672454063834671	0	0	5.6376642335766425	9.393574997707539	PROM1
glycoside metabolic process (GO:0016137)	1/6	0.18896045206284137	0.5672454063834671	0	0	5.6376642335766425	9.393574997707539	FUCA2
glycosyl compound catabolic process (GO:1901658)	1/6	0.18896045206284137	0.5672454063834671	0	0	5.6376642335766425	9.393574997707539	FUCA2
growth hormone secretion (GO:0030252)	1/6	0.18896045206284137	0.5672454063834671	0	0	5.6376642335766425	9.393574997707539	RAB1A
hepatocyte differentiation (GO:0070365)	1/6	0.18896045206284137	0.5672454063834671	0	0	5.6376642335766425	9.393574997707539	PCK1
hexose import across plasma membrane (GO:0140271)	1/6	0.18896045206284137	0.5672454063834671	0	0	5.6376642335766425	9.393574997707539	SLC2A1
histone H3-K36 methylation (GO:0010452)	1/6	0.18896045206284137	0.5672454063834671	0	0	5.6376642335766425	9.393574997707539	SETMAR
histone-serine phosphorylation (GO:0035404)	1/6	0.18896045206284137	0.5672454063834671	0	0	5.6376642335766425	9.393574997707539	MST1
induction of bacterial agglutination (GO:0043152)	1/6	0.18896045206284137	0.5672454063834671	0	0	5.6376642335766425	9.393574997707539	FGB
ISG15-protein conjugation (GO:0032020)	1/6	0.18896045206284137	0.5672454063834671	0	0	5.6376642335766425	9.393574997707539	UBE2L6
isoleucine metabolic process (GO:0006549)	1/6	0.18896045206284137	0.5672454063834671	0	0	5.6376642335766425	9.393574997707539	ILVBL
L-arginine transmembrane transport (GO:1903400)	1/6	0.18896045206284137	0.5672454063834671	0	0	5.6376642335766425	9.393574997707539	SLC47A1
lymphocyte apoptotic process (GO:0070227)	1/6	0.18896045206284137	0.5672454063834671	0	0	5.6376642335766425	9.393574997707539	TNFRSF21
melanosome assembly (GO:1903232)	1/6	0.18896045206284137	0.5672454063834671	0	0	5.6376642335766425	9.393574997707539	TRAPPC6A
mitotic DNA replication initiation (GO:1902975)	1/6	0.18896045206284137	0.5672454063834671	0	0	5.6376642335766425	9.393574997707539	GINS3
mRNA 3'-splice site recognition (GO:0000389)	1/6	0.18896045206284137	0.5672454063834671	0	0	5.6376642335766425	9.393574997707539	SF1
negative regulation of actin filament depolymerization (GO:0030835)	1/6	0.18896045206284137	0.5672454063834671	0	0	5.6376642335766425	9.393574997707539	GSN
negative regulation of blood vessel endothelial cell proliferation involved in sprouting angiogenesis (GO:1903588)	1/6	0.18896045206284137	0.5672454063834671	0	0	5.6376642335766425	9.393574997707539	THBS1
negative regulation of cardiac muscle cell apoptotic process (GO:0010667)	1/6	0.18896045206284137	0.5672454063834671	0	0	5.6376642335766425	9.393574997707539	NUPR1
negative regulation of cell size (GO:0045792)	1/6	0.18896045206284137	0.5672454063834671	0	0	5.6376642335766425	9.393574997707539	RDX
negative regulation of glial cell proliferation (GO:0060253)	1/6	0.18896045206284137	0.5672454063834671	0	0	5.6376642335766425	9.393574997707539	SKI
negative regulation of glucocorticoid receptor signaling pathway (GO:2000323)	1/6	0.18896045206284137	0.5672454063834671	0	0	5.6376642335766425	9.393574997707539	PER1
negative regulation of lipoprotein lipase activity (GO:0051005)	1/6	0.18896045206284137	0.5672454063834671	0	0	5.6376642335766425	9.393574997707539	APOC3
negative regulation of lipoprotein particle clearance (GO:0010985)	1/6	0.18896045206284137	0.5672454063834671	0	0	5.6376642335766425	9.393574997707539	APOC3
negative regulation of triglyceride metabolic process (GO:0090209)	1/6	0.18896045206284137	0.5672454063834671	0	0	5.6376642335766425	9.393574997707539	APOC3
negative regulation of trophoblast cell migration (GO:1901164)	1/6	0.18896045206284137	0.5672454063834671	0	0	5.6376642335766425	9.393574997707539	TIMP1
neuroblast proliferation (GO:0007405)	1/6	0.18896045206284137	0.5672454063834671	0	0	5.6376642335766425	9.393574997707539	PLXNB2
neuroepithelial cell differentiation (GO:0060563)	1/6	0.18896045206284137	0.5672454063834671	0	0	5.6376642335766425	9.393574997707539	WNT11
nuclear cell cycle DNA replication initiation (GO:1902315)	1/6	0.18896045206284137	0.5672454063834671	0	0	5.6376642335766425	9.393574997707539	GINS3
pentose-phosphate shunt, non-oxidative branch (GO:0009052)	1/6	0.18896045206284137	0.5672454063834671	0	0	5.6376642335766425	9.393574997707539	TKT
peripheral nervous system neuron development (GO:0048935)	1/6	0.18896045206284137	0.5672454063834671	0	0	5.6376642335766425	9.393574997707539	RUNX3
positive regulation of anion transport (GO:1903793)	1/6	0.18896045206284137	0.5672454063834671	0	0	5.6376642335766425	9.393574997707539	CEBPB
positive regulation of autophagosome maturation (GO:1901098)	1/6	0.18896045206284137	0.5672454063834671	0	0	5.6376642335766425	9.393574997707539	UVRAG
positive regulation of autophagy of mitochondrion in response to mitochondrial depolarization (GO:1904925)	1/6	0.18896045206284137	0.5672454063834671	0	0	5.6376642335766425	9.393574997707539	PINK1
positive regulation of endothelial cell development (GO:1901552)	1/6	0.18896045206284137	0.5672454063834671	0	0	5.6376642335766425	9.393574997707539	PROC
positive regulation of epithelial cell differentiation involved in kidney development (GO:2000698)	1/6	0.18896045206284137	0.5672454063834671	0	0	5.6376642335766425	9.393574997707539	PROM1
positive regulation of establishment of endothelial barrier (GO:1903142)	1/6	0.18896045206284137	0.5672454063834671	0	0	5.6376642335766425	9.393574997707539	PROC
positive regulation of extrinsic apoptotic signaling pathway via death domain receptors (GO:1902043)	1/6	0.18896045206284137	0.5672454063834671	0	0	5.6376642335766425	9.393574997707539	THBS1
positive regulation of focal adhesion disassembly (GO:0120183)	1/6	0.18896045206284137	0.5672454063834671	0	0	5.6376642335766425	9.393574997707539	MAPRE2
positive regulation of gap junction assembly (GO:1903598)	1/6	0.18896045206284137	0.5672454063834671	0	0	5.6376642335766425	9.393574997707539	AGT
positive regulation of granulocyte differentiation (GO:0030854)	1/6	0.18896045206284137	0.5672454063834671	0	0	5.6376642335766425	9.393574997707539	TESC
positive regulation of histone phosphorylation (GO:0033129)	1/6	0.18896045206284137	0.5672454063834671	0	0	5.6376642335766425	9.393574997707539	MAPK3
positive regulation of immune response to tumor cell (GO:0002839)	1/6	0.18896045206284137	0.5672454063834671	0	0	5.6376642335766425	9.393574997707539	FBXO38
positive regulation of ion transmembrane transport (GO:0034767)	1/6	0.18896045206284137	0.5672454063834671	0	0	5.6376642335766425	9.393574997707539	PDZK1
positive regulation of nuclear cell cycle DNA replication (GO:0010571)	1/6	0.18896045206284137	0.5672454063834671	0	0	5.6376642335766425	9.393574997707539	DBF4B
positive regulation of T cell mediated immune response to tumor cell (GO:0002842)	1/6	0.18896045206284137	0.5672454063834671	0	0	5.6376642335766425	9.393574997707539	FBXO38
positive regulation of T-helper 2 cell differentiation (GO:0045630)	1/6	0.18896045206284137	0.5672454063834671	0	0	5.6376642335766425	9.393574997707539	PRKCZ
positive regulation of tau-protein kinase activity (GO:1902949)	1/6	0.18896045206284137	0.5672454063834671	0	0	5.6376642335766425	9.393574997707539	EGR1
positive regulation of toll-like receptor 2 signaling pathway (GO:0034137)	1/6	0.18896045206284137	0.5672454063834671	0	0	5.6376642335766425	9.393574997707539	MFHAS1
protein deubiquitination involved in ubiquitin-dependent protein catabolic process (GO:0071947)	1/6	0.18896045206284137	0.5672454063834671	0	0	5.6376642335766425	9.393574997707539	TNFAIP3
protein insertion into mitochondrial membrane involved in apoptotic signaling pathway (GO:0001844)	1/6	0.18896045206284137	0.5672454063834671	0	0	5.6376642335766425	9.393574997707539	BMF
protein K27-linked ubiquitination (GO:0044314)	1/6	0.18896045206284137	0.5672454063834671	0	0	5.6376642335766425	9.393574997707539	UBE2T
protein K29-linked ubiquitination (GO:0035519)	1/6	0.18896045206284137	0.5672454063834671	0	0	5.6376642335766425	9.393574997707539	UBE2T
protein localization to nuclear envelope (GO:0090435)	1/6	0.18896045206284137	0.5672454063834671	0	0	5.6376642335766425	9.393574997707539	PLK1
purine deoxyribonucleotide catabolic process (GO:0009155)	1/6	0.18896045206284137	0.5672454063834671	0	0	5.6376642335766425	9.393574997707539	PNP
regulation of adipose tissue development (GO:1904177)	1/6	0.18896045206284137	0.5672454063834671	0	0	5.6376642335766425	9.393574997707539	KLF7
regulation of blood vessel remodeling (GO:0060312)	1/6	0.18896045206284137	0.5672454063834671	0	0	5.6376642335766425	9.393574997707539	CEACAM1
regulation of extracellular exosome assembly (GO:1903551)	1/6	0.18896045206284137	0.5672454063834671	0	0	5.6376642335766425	9.393574997707539	SDC1
regulation of focal adhesion disassembly (GO:0120182)	1/6	0.18896045206284137	0.5672454063834671	0	0	5.6376642335766425	9.393574997707539	MAPRE2
regulation of glucokinase activity (GO:0033131)	1/6	0.18896045206284137	0.5672454063834671	0	0	5.6376642335766425	9.393574997707539	GCKR
regulation of hepatocyte proliferation (GO:2000345)	1/6	0.18896045206284137	0.5672454063834671	0	0	5.6376642335766425	9.393574997707539	CEACAM1
regulation of hormone biosynthetic process (GO:0046885)	1/6	0.18896045206284137	0.5672454063834671	0	0	5.6376642335766425	9.393574997707539	EGR1
regulation of keratinocyte apoptotic process (GO:1902172)	1/6	0.18896045206284137	0.5672454063834671	0	0	5.6376642335766425	9.393574997707539	GSN
regulation of long-chain fatty acid import across plasma membrane (GO:0010746)	1/6	0.18896045206284137	0.5672454063834671	0	0	5.6376642335766425	9.393574997707539	THBS1
regulation of macrophage proliferation (GO:0120040)	1/6	0.18896045206284137	0.5672454063834671	0	0	5.6376642335766425	9.393574997707539	MAPK3
regulation of neutrophil extravasation (GO:2000389)	1/6	0.18896045206284137	0.5672454063834671	0	0	5.6376642335766425	9.393574997707539	CD99
regulation of nitric oxide mediated signal transduction (GO:0010749)	1/6	0.18896045206284137	0.5672454063834671	0	0	5.6376642335766425	9.393574997707539	THBS1
regulation of protein targeting (GO:1903533)	1/6	0.18896045206284137	0.5672454063834671	0	0	5.6376642335766425	9.393574997707539	PINK1
regulation of response to reactive oxygen species (GO:1901031)	1/6	0.18896045206284137	0.5672454063834671	0	0	5.6376642335766425	9.393574997707539	FBLN5
regulation of retrograde transport, endosome to Golgi (GO:1905279)	1/6	0.18896045206284137	0.5672454063834671	0	0	5.6376642335766425	9.393574997707539	ATP9A
regulation of superoxide metabolic process (GO:0090322)	1/6	0.18896045206284137	0.5672454063834671	0	0	5.6376642335766425	9.393574997707539	FBLN5
regulation of T cell activation via T cell receptor contact with antigen bound to MHC molecule on antigen presenting cell (GO:2001188)	1/6	0.18896045206284137	0.5672454063834671	0	0	5.6376642335766425	9.393574997707539	LGALS3
regulation of translational elongation (GO:0006448)	1/6	0.18896045206284137	0.5672454063834671	0	0	5.6376642335766425	9.393574997707539	EIF5A
regulation of type 2 immune response (GO:0002828)	1/6	0.18896045206284137	0.5672454063834671	0	0	5.6376642335766425	9.393574997707539	CD74
regulation of type B pancreatic cell proliferation (GO:0061469)	1/6	0.18896045206284137	0.5672454063834671	0	0	5.6376642335766425	9.393574997707539	NUPR1
regulation of ventricular cardiac muscle cell membrane depolarization (GO:0060373)	1/6	0.18896045206284137	0.5672454063834671	0	0	5.6376642335766425	9.393574997707539	GPD1L
renal filtration cell differentiation (GO:0061318)	1/6	0.18896045206284137	0.5672454063834671	0	0	5.6376642335766425	9.393574997707539	PROM1
response to heparin (GO:0071503)	1/6	0.18896045206284137	0.5672454063834671	0	0	5.6376642335766425	9.393574997707539	EGR1
retinal ganglion cell axon guidance (GO:0031290)	1/6	0.18896045206284137	0.5672454063834671	0	0	5.6376642335766425	9.393574997707539	ALCAM
skeletal muscle thin filament assembly (GO:0030240)	1/6	0.18896045206284137	0.5672454063834671	0	0	5.6376642335766425	9.393574997707539	ACTA1
snoRNA localization (GO:0048254)	1/6	0.18896045206284137	0.5672454063834671	0	0	5.6376642335766425	9.393574997707539	NOP58
snRNA modification (GO:0040031)	1/6	0.18896045206284137	0.5672454063834671	0	0	5.6376642335766425	9.393574997707539	NOP10
succinate transmembrane transport (GO:0071422)	1/6	0.18896045206284137	0.5672454063834671	0	0	5.6376642335766425	9.393574997707539	SLC13A3
TORC2 signaling (GO:0038203)	1/6	0.18896045206284137	0.5672454063834671	0	0	5.6376642335766425	9.393574997707539	PINK1
transmembrane receptor protein tyrosine phosphatase signaling pathway (GO:0007185)	1/6	0.18896045206284137	0.5672454063834671	0	0	5.6376642335766425	9.393574997707539	PTPRF
tRNA pseudouridine synthesis (GO:0031119)	1/6	0.18896045206284137	0.5672454063834671	0	0	5.6376642335766425	9.393574997707539	RPUSD4
vacuole organization (GO:0007033)	1/6	0.18896045206284137	0.5672454063834671	0	0	5.6376642335766425	9.393574997707539	ULK3
valine metabolic process (GO:0006573)	1/6	0.18896045206284137	0.5672454063834671	0	0	5.6376642335766425	9.393574997707539	ILVBL
vesicle localization (GO:0051648)	1/6	0.18896045206284137	0.5672454063834671	0	0	5.6376642335766425	9.393574997707539	IKBKG
positive regulation of protein kinase B signaling (GO:0051897)	8/161	0.18927211264186805	0.5672454063834671	0	0	1.4777025854589623	2.4597387276227374	MFHAS1;PINK1;GDF15;C1QBP;ERBB2;CHI3L1;FGFR3;THBS1
collagen fibril organization (GO:0030199)	5/89	0.19042233187657082	0.5672454063834671	0	0	1.6808265156282778	2.787669053872052	COL2A1;LOX;COL24A1;SERPINF2;PLOD2
mitochondrial translational elongation (GO:0070125)	5/89	0.19042233187657082	0.5672454063834671	0	0	1.6808265156282778	2.787669053872052	MRPL52;MRPS35;MRPS25;MRPL48;MRPL33
mitochondrial translational termination (GO:0070126)	5/89	0.19042233187657082	0.5672454063834671	0	0	1.6808265156282778	2.787669053872052	MRPL52;MRPS35;MRPS25;MRPL48;MRPL33
regulation of cysteine-type endopeptidase activity involved in apoptotic process (GO:0043281)	5/89	0.19042233187657082	0.5672454063834671	0	0	1.6808265156282778	2.787669053872052	YWHAE;FABP1;RPS6KA3;TNFSF10;THBS1
transforming growth factor beta receptor signaling pathway (GO:0007179)	5/89	0.19042233187657082	0.5672454063834671	0	0	1.6808265156282778	2.787669053872052	SKI;TWSG1;GDF15;APOA1;PRKCZ
cellular component disassembly (GO:0022411)	4/66	0.19044637114223717	0.5672454063834671	0	0	1.8212089679311323	3.0202649793069805	MMP11;MMP14;GSN;TIMP1
cellular response to nutrient levels (GO:0031669)	4/66	0.19044637114223717	0.5672454063834671	0	0	1.8212089679311323	3.0202649793069805	KLF10;CD68;FADS1;SREBF2
extracellular matrix disassembly (GO:0022617)	4/66	0.19044637114223717	0.5672454063834671	0	0	1.8212089679311323	3.0202649793069805	MMP11;MMP14;GSN;TIMP1
antibacterial humoral response (GO:0019731)	3/44	0.1911099152701992	0.5686902894174835	0	0	2.064743063243224	3.4169568067043627	FGB;TF;HLA-A
phosphate-containing compound metabolic process (GO:0006796)	10/212	0.19372900783579602	0.5700507439473905	0	0	1.3996133341144765	2.297178315811204	DUSP5;PAK1;ISYNA1;INPP5D;EPHX2;PLA2G2A;ACYP2;CALM1;AGPAT2;MAPK3
cellular response to transforming growth factor beta stimulus (GO:0071560)	6/114	0.19755844302188771	0.5700507439473905	0	0	1.5691176470588235	2.544670764137455	SKI;DLX1;TWSG1;GDF15;APOA1;PRKCZ
axon extension (GO:0048675)	2/24	0.1983535725162074	0.5700507439473905	0	0	2.5640616693248273	4.147893128992556	NRP2;ALCAM
establishment of mitotic spindle orientation (GO:0000132)	2/24	0.1983535725162074	0.5700507439473905	0	0	2.5640616693248273	4.147893128992556	SAPCD2;PLK1
lipid translocation (GO:0034204)	2/24	0.1983535725162074	0.5700507439473905	0	0	2.5640616693248273	4.147893128992556	ATP10D;ATP9A
negative regulation of neuron differentiation (GO:0045665)	2/24	0.1983535725162074	0.5700507439473905	0	0	2.5640616693248273	4.147893128992556	DLX1;DLX2
nucleotide-binding domain, leucine rich repeat containing receptor signaling pathway (GO:0035872)	2/24	0.1983535725162074	0.5700507439473905	0	0	2.5640616693248273	4.147893128992556	TNFAIP3;IKBKG
protein exit from endoplasmic reticulum (GO:0032527)	2/24	0.1983535725162074	0.5700507439473905	0	0	2.5640616693248273	4.147893128992556	LMAN1;HERPUD1
wound healing, spreading of cells (GO:0044319)	2/24	0.1983535725162074	0.5700507439473905	0	0	2.5640616693248273	4.147893128992556	CEACAM1;RHOC
mitotic G2/M transition checkpoint (GO:0044818)	3/45	0.19992819982103363	0.5700507439473905	0	0	2.0154779334867183	3.2445102861196404	TAOK3;INTS3;PLK1
neural crest cell development (GO:0014032)	3/45	0.19992819982103363	0.5700507439473905	0	0	2.0154779334867183	3.2445102861196404	CDH2;NOLC1;KBTBD8
positive regulation of Notch signaling pathway (GO:0045747)	3/45	0.19992819982103363	0.5700507439473905	0	0	2.0154779334867183	3.2445102861196404	POGLUT1;JAG1;ELF3
regulation of insulin receptor signaling pathway (GO:0046626)	3/45	0.19992819982103363	0.5700507439473905	0	0	2.0154779334867183	3.2445102861196404	SIK2;PRKCZ;SNX5
positive regulation of cell population proliferation (GO:0008284)	20/474	0.20023463854613063	0.5700507439473905	0	0	1.247503009617547	2.006315935940723	IL11;CD74;RPS9;TIPIN;SERPINF2;DBF4B;THBS1;AGT;NME1;GNAI2;PAK1;PDF;CCND2;SAPCD2;NDUFS4;ERBB2;RBPMS2;TIMP1;NES;FGFR3
protein dephosphorylation (GO:0006470)	7/139	0.20105971766342004	0.5700507439473905	0	0	1.4981255857544518	2.403223120548894	DUSP5;PPP3CC;UBLCP1;PTPRA;DUSP9;PTPRF;DUSP6
toll-like receptor signaling pathway (GO:0002224)	5/91	0.20242975491944265	0.5700507439473905	0	0	1.6415667793600381	2.6221769550674887	FGB;RPS6KA3;FGG;IKBKG;CTSB
cellular amide metabolic process (GO:0043603)	6/115	0.20288924150809318	0.5700507439473905	0	0	1.5546411225040475	2.479800370184489	ALDH1L1;PC;ACOT1;ACSM2A;MLYCD;ACSM2B
negative regulation of transforming growth factor beta receptor signaling pathway (GO:0030512)	4/68	0.2045861782321329	0.5700507439473905	0	0	1.7641129032258065	2.7992343446911674	SKI;PEG10;STUB1;VASN
cellular response to fibroblast growth factor stimulus (GO:0044344)	5/92	0.2085270220526359	0.5700507439473905	0	0	1.6226138032305433	2.54374998764589	TRIM71;TIA1;HNRNPH1;FGFR3;MAPK3
positive regulation of transmembrane receptor protein serine/threonine kinase signaling pathway (GO:0090100)	5/92	0.2085270220526359	0.5700507439473905	0	0	1.6226138032305433	2.54374998764589	TWSG1;GDF15;THBS1;SH2B1;INHBE
regulation of peptidyl-tyrosine phosphorylation (GO:0050730)	5/92	0.2085270220526359	0.5700507439473905	0	0	1.6226138032305433	2.54374998764589	IL11;CD74;RELN;PRKCZ;AGT
establishment of protein localization to extracellular region (GO:0035592)	3/46	0.20884077564283965	0.5700507439473905	0	0	1.968504205114236	3.0830381293399465	MTTP;FGG;CANX
positive regulation of smooth muscle cell proliferation (GO:0048661)	3/46	0.20884077564283965	0.5700507439473905	0	0	1.968504205114236	3.0830381293399465	SERPINF2;RBPMS2;THBS1
spliceosomal complex assembly (GO:0000245)	3/46	0.20884077564283965	0.5700507439473905	0	0	1.968504205114236	3.0830381293399465	SNRPE;SRSF6;SF1
energy derivation by oxidation of organic compounds (GO:0015980)	2/25	0.21101149890314932	0.5700507439473905	0	0	2.4524535977625224	3.8156319041026103	NDUFS4;COX10
fat-soluble vitamin metabolic process (GO:0006775)	2/25	0.21101149890314932	0.5700507439473905	0	0	2.4524535977625224	3.8156319041026103	RBP2;RBP1
negative regulation of antigen receptor-mediated signaling pathway (GO:0050858)	2/25	0.21101149890314932	0.5700507439473905	0	0	2.4524535977625224	3.8156319041026103	LGALS3;CEACAM1
negative regulation of cellular carbohydrate metabolic process (GO:0010677)	2/25	0.21101149890314932	0.5700507439473905	0	0	2.4524535977625224	3.8156319041026103	MST1;NUPR1
negative regulation of endocytosis (GO:0045806)	2/25	0.21101149890314932	0.5700507439473905	0	0	2.4524535977625224	3.8156319041026103	LGALS3;APOC3
peptide catabolic process (GO:0043171)	2/25	0.21101149890314932	0.5700507439473905	0	0	2.4524535977625224	3.8156319041026103	ANPEP;ERAP1
positive regulation of ERBB signaling pathway (GO:1901186)	2/25	0.21101149890314932	0.5700507439473905	0	0	2.4524535977625224	3.8156319041026103	AGR2;AGT
protein quality control for misfolded or incompletely synthesized proteins (GO:0006515)	2/25	0.21101149890314932	0.5700507439473905	0	0	2.4524535977625224	3.8156319041026103	STUB1;RNF185
regulation of neutrophil chemotaxis (GO:0090022)	2/25	0.21101149890314932	0.5700507439473905	0	0	2.4524535977625224	3.8156319041026103	CD74;C1QBP
regulation of rhodopsin mediated signaling pathway (GO:0022400)	2/25	0.21101149890314932	0.5700507439473905	0	0	2.4524535977625224	3.8156319041026103	CALM1;CAMKMT
regulation of ryanodine-sensitive calcium-release channel activity (GO:0060314)	2/25	0.21101149890314932	0.5700507439473905	0	0	2.4524535977625224	3.8156319041026103	GSTO1;CALM1
cellular response to decreased oxygen levels (GO:0036294)	4/69	0.21176858642435406	0.5700507439473905	0	0	1.7368824723663434	2.6960952256213195	FABP1;PINK1;STUB1;NDRG1
DNA-templated transcription, elongation (GO:0006354)	4/69	0.21176858642435406	0.5700507439473905	0	0	1.7368824723663434	2.6960952256213195	SUPT16H;TCEA2;ELP2;CDK12
peptidyl-tyrosine phosphorylation (GO:0018108)	4/69	0.21176858642435406	0.5700507439473905	0	0	1.7368824723663434	2.6960952256213195	RELN;ERBB2;FGFR3;MAPK3
cytoplasmic translation (GO:0002181)	5/93	0.214683385961132	0.5700507439473905	0	0	1.6040915765585368	2.4680407981704047	EIF4A1;RPS9;RPL22;TMA7;RPL28
acylglycerol acyl-chain remodeling (GO:0036155)	1/7	0.21678741815633426	0.5700507439473905	0	0	4.697810218978102	7.182190993006837	PNPLA3
aldehyde biosynthetic process (GO:0046184)	1/7	0.21678741815633426	0.5700507439473905	0	0	4.697810218978102	7.182190993006837	TKT
ammonium transport (GO:0015696)	1/7	0.21678741815633426	0.5700507439473905	0	0	4.697810218978102	7.182190993006837	RHBG
autophagosome membrane docking (GO:0016240)	1/7	0.21678741815633426	0.5700507439473905	0	0	4.697810218978102	7.182190993006837	CALM1
axon ensheathment in central nervous system (GO:0032291)	1/7	0.21678741815633426	0.5700507439473905	0	0	4.697810218978102	7.182190993006837	CNTNAP1
calcitonin family receptor signaling pathway (GO:0097646)	1/7	0.21678741815633426	0.5700507439473905	0	0	4.697810218978102	7.182190993006837	RAMP2
calcium ion export (GO:1901660)	1/7	0.21678741815633426	0.5700507439473905	0	0	4.697810218978102	7.182190993006837	SLC35G1
catecholamine catabolic process (GO:0042424)	1/7	0.21678741815633426	0.5700507439473905	0	0	4.697810218978102	7.182190993006837	MAOB
cellular amino acid biosynthetic process (GO:0008652)	1/7	0.21678741815633426	0.5700507439473905	0	0	4.697810218978102	7.182190993006837	ILVBL
cellular response to laminar fluid shear stress (GO:0071499)	1/7	0.21678741815633426	0.5700507439473905	0	0	4.697810218978102	7.182190993006837	SREBF2
complement activation, alternative pathway (GO:0006957)	1/7	0.21678741815633426	0.5700507439473905	0	0	4.697810218978102	7.182190993006837	C3
cytochrome complex assembly (GO:0017004)	1/7	0.21678741815633426	0.5700507439473905	0	0	4.697810218978102	7.182190993006837	COX10
detection of molecule of bacterial origin (GO:0032490)	1/7	0.21678741815633426	0.5700507439473905	0	0	4.697810218978102	7.182190993006837	SCARB1
detection of muscle stretch (GO:0035995)	1/7	0.21678741815633426	0.5700507439473905	0	0	4.697810218978102	7.182190993006837	CDH2
DNA ligation (GO:0006266)	1/7	0.21678741815633426	0.5700507439473905	0	0	4.697810218978102	7.182190993006837	TOP2A
ethanol catabolic process (GO:0006068)	1/7	0.21678741815633426	0.5700507439473905	0	0	4.697810218978102	7.182190993006837	SULT2A1
ganglioside catabolic process (GO:0006689)	1/7	0.21678741815633426	0.5700507439473905	0	0	4.697810218978102	7.182190993006837	HEXA
glandular epithelial cell development (GO:0002068)	1/7	0.21678741815633426	0.5700507439473905	0	0	4.697810218978102	7.182190993006837	CDH2
glomerular epithelial cell development (GO:0072310)	1/7	0.21678741815633426	0.5700507439473905	0	0	4.697810218978102	7.182190993006837	JAG1
glomerular visceral epithelial cell development (GO:0072015)	1/7	0.21678741815633426	0.5700507439473905	0	0	4.697810218978102	7.182190993006837	JAG1
Golgi disassembly (GO:0090166)	1/7	0.21678741815633426	0.5700507439473905	0	0	4.697810218978102	7.182190993006837	GOLGA2
iron import into cell (GO:0033212)	1/7	0.21678741815633426	0.5700507439473905	0	0	4.697810218978102	7.182190993006837	TFR2
keratinocyte proliferation (GO:0043616)	1/7	0.21678741815633426	0.5700507439473905	0	0	4.697810218978102	7.182190993006837	FERMT1
L-alanine transport (GO:0015808)	1/7	0.21678741815633426	0.5700507439473905	0	0	4.697810218978102	7.182190993006837	SLC36A1
L-methionine salvage (GO:0071267)	1/7	0.21678741815633426	0.5700507439473905	0	0	4.697810218978102	7.182190993006837	BHMT2
late nucleophagy (GO:0044805)	1/7	0.21678741815633426	0.5700507439473905	0	0	4.697810218978102	7.182190993006837	ATG9A
leukotriene transport (GO:0071716)	1/7	0.21678741815633426	0.5700507439473905	0	0	4.697810218978102	7.182190993006837	ABCC6
lipid hydroxylation (GO:0002933)	1/7	0.21678741815633426	0.5700507439473905	0	0	4.697810218978102	7.182190993006837	CYP3A7
malate metabolic process (GO:0006108)	1/7	0.21678741815633426	0.5700507439473905	0	0	4.697810218978102	7.182190993006837	MDH1
miRNA catabolic process (GO:0010587)	1/7	0.21678741815633426	0.5700507439473905	0	0	4.697810218978102	7.182190993006837	SND1
mitochondrion-endoplasmic reticulum membrane tethering (GO:1990456)	1/7	0.21678741815633426	0.5700507439473905	0	0	4.697810218978102	7.182190993006837	CALM1
negative regulation by host of viral genome replication (GO:0044828)	1/7	0.21678741815633426	0.5700507439473905	0	0	4.697810218978102	7.182190993006837	VAPA
negative regulation of digestive system process (GO:0060457)	1/7	0.21678741815633426	0.5700507439473905	0	0	4.697810218978102	7.182190993006837	HAMP
negative regulation of epidermal cell differentiation (GO:0045605)	1/7	0.21678741815633426	0.5700507439473905	0	0	4.697810218978102	7.182190993006837	SRSF6
negative regulation of membrane protein ectodomain proteolysis (GO:0051045)	1/7	0.21678741815633426	0.5700507439473905	0	0	4.697810218978102	7.182190993006837	TIMP1
negative regulation of nervous system process (GO:0031645)	1/7	0.21678741815633426	0.5700507439473905	0	0	4.697810218978102	7.182190993006837	TNFRSF21
negative regulation of RIG-I signaling pathway (GO:0039536)	1/7	0.21678741815633426	0.5700507439473905	0	0	4.697810218978102	7.182190993006837	C1QBP
negative regulation of steroid metabolic process (GO:0045939)	1/7	0.21678741815633426	0.5700507439473905	0	0	4.697810218978102	7.182190993006837	UGT1A1
nose development (GO:0043584)	1/7	0.21678741815633426	0.5700507439473905	0	0	4.697810218978102	7.182190993006837	SKI
parallel actin filament bundle assembly (GO:0030046)	1/7	0.21678741815633426	0.5700507439473905	0	0	4.697810218978102	7.182190993006837	ESPN
pexophagy (GO:0000425)	1/7	0.21678741815633426	0.5700507439473905	0	0	4.697810218978102	7.182190993006837	USP30
polyadenylation-dependent snoRNA 3'-end processing (GO:0071051)	1/7	0.21678741815633426	0.5700507439473905	0	0	4.697810218978102	7.182190993006837	EXOSC2
polyamine biosynthetic process (GO:0006596)	1/7	0.21678741815633426	0.5700507439473905	0	0	4.697810218978102	7.182190993006837	SRM
positive regulation of activation of Janus kinase activity (GO:0010536)	1/7	0.21678741815633426	0.5700507439473905	0	0	4.697810218978102	7.182190993006837	AGT
positive regulation of adenylate cyclase activity (GO:0045762)	1/7	0.21678741815633426	0.5700507439473905	0	0	4.697810218978102	7.182190993006837	STIM1
positive regulation of amyloid-beta clearance (GO:1900223)	1/7	0.21678741815633426	0.5700507439473905	0	0	4.697810218978102	7.182190993006837	LRP1
positive regulation of cardiac epithelial to mesenchymal transition (GO:0062043)	1/7	0.21678741815633426	0.5700507439473905	0	0	4.697810218978102	7.182190993006837	JAG1
positive regulation of chemokine (C-X-C motif) ligand 2 production (GO:2000343)	1/7	0.21678741815633426	0.5700507439473905	0	0	4.697810218978102	7.182190993006837	CD74
positive regulation of ER-associated ubiquitin-dependent protein catabolic process (GO:1903071)	1/7	0.21678741815633426	0.5700507439473905	0	0	4.697810218978102	7.182190993006837	HERPUD1
positive regulation of fibroblast apoptotic process (GO:2000271)	1/7	0.21678741815633426	0.5700507439473905	0	0	4.697810218978102	7.182190993006837	BTG1
positive regulation of histone H3-K9 methylation (GO:0051574)	1/7	0.21678741815633426	0.5700507439473905	0	0	4.697810218978102	7.182190993006837	RIF1
positive regulation of hormone metabolic process (GO:0032352)	1/7	0.21678741815633426	0.5700507439473905	0	0	4.697810218978102	7.182190993006837	EGR1
positive regulation of interleukin-5 production (GO:0032754)	1/7	0.21678741815633426	0.5700507439473905	0	0	4.697810218978102	7.182190993006837	PRKCZ
positive regulation of intracellular estrogen receptor signaling pathway (GO:0033148)	1/7	0.21678741815633426	0.5700507439473905	0	0	4.697810218978102	7.182190993006837	PAK1
positive regulation of IRE1-mediated unfolded protein response (GO:1903896)	1/7	0.21678741815633426	0.5700507439473905	0	0	4.697810218978102	7.182190993006837	AGR2
positive regulation of microtubule nucleation (GO:0090063)	1/7	0.21678741815633426	0.5700507439473905	0	0	4.697810218978102	7.182190993006837	PAK1
positive regulation of mitophagy in response to mitochondrial depolarization (GO:0098779)	1/7	0.21678741815633426	0.5700507439473905	0	0	4.697810218978102	7.182190993006837	PINK1
positive regulation of mitotic cell cycle spindle assembly checkpoint (GO:0090267)	1/7	0.21678741815633426	0.5700507439473905	0	0	4.697810218978102	7.182190993006837	XRCC3
positive regulation of RNA polymerase II transcription preinitiation complex assembly (GO:0045899)	1/7	0.21678741815633426	0.5700507439473905	0	0	4.697810218978102	7.182190993006837	PSMC6
positive regulation of spindle checkpoint (GO:0090232)	1/7	0.21678741815633426	0.5700507439473905	0	0	4.697810218978102	7.182190993006837	XRCC3
positive regulation of striated muscle contraction (GO:0045989)	1/7	0.21678741815633426	0.5700507439473905	0	0	4.697810218978102	7.182190993006837	GSTO1
positive regulation of synaptic plasticity (GO:0031915)	1/7	0.21678741815633426	0.5700507439473905	0	0	4.697810218978102	7.182190993006837	CPLX2
positive regulation of unsaturated fatty acid biosynthetic process (GO:2001280)	1/7	0.21678741815633426	0.5700507439473905	0	0	4.697810218978102	7.182190993006837	CD74
posttranslational protein targeting to membrane, translocation (GO:0031204)	1/7	0.21678741815633426	0.5700507439473905	0	0	4.697810218978102	7.182190993006837	SEC62
proline metabolic process (GO:0006560)	1/7	0.21678741815633426	0.5700507439473905	0	0	4.697810218978102	7.182190993006837	PYCR2
protection from non-homologous end joining at telomere (GO:0031848)	1/7	0.21678741815633426	0.5700507439473905	0	0	4.697810218978102	7.182190993006837	DCLRE1B
protein localization to cytoplasmic stress granule (GO:1903608)	1/7	0.21678741815633426	0.5700507439473905	0	0	4.697810218978102	7.182190993006837	TIA1
purine ribonucleoside metabolic process (GO:0046128)	1/7	0.21678741815633426	0.5700507439473905	0	0	4.697810218978102	7.182190993006837	GNMT
regulation of atrial cardiac muscle cell membrane depolarization (GO:0060371)	1/7	0.21678741815633426	0.5700507439473905	0	0	4.697810218978102	7.182190993006837	SCN1B
regulation of CD8-positive, alpha-beta T cell differentiation (GO:0043376)	1/7	0.21678741815633426	0.5700507439473905	0	0	4.697810218978102	7.182190993006837	RUNX3
regulation of cGMP-mediated signaling (GO:0010752)	1/7	0.21678741815633426	0.5700507439473905	0	0	4.697810218978102	7.182190993006837	THBS1
regulation of cytoplasmic mRNA processing body assembly (GO:0010603)	1/7	0.21678741815633426	0.5700507439473905	0	0	4.697810218978102	7.182190993006837	ATXN2
regulation of entry of bacterium into host cell (GO:2000535)	1/7	0.21678741815633426	0.5700507439473905	0	0	4.697810218978102	7.182190993006837	FUCA2
regulation of extracellular matrix assembly (GO:1901201)	1/7	0.21678741815633426	0.5700507439473905	0	0	4.697810218978102	7.182190993006837	AGT
regulation of glial cell differentiation (GO:0045685)	1/7	0.21678741815633426	0.5700507439473905	0	0	4.697810218978102	7.182190993006837	TNFRSF21
regulation of glucocorticoid receptor signaling pathway (GO:2000322)	1/7	0.21678741815633426	0.5700507439473905	0	0	4.697810218978102	7.182190993006837	PER1
regulation of ketone biosynthetic process (GO:0010566)	1/7	0.21678741815633426	0.5700507439473905	0	0	4.697810218978102	7.182190993006837	EGR1
regulation of lysosomal protein catabolic process (GO:1905165)	1/7	0.21678741815633426	0.5700507439473905	0	0	4.697810218978102	7.182190993006837	LRP1
regulation of MDA-5 signaling pathway (GO:0039533)	1/7	0.21678741815633426	0.5700507439473905	0	0	4.697810218978102	7.182190993006837	C1QBP
regulation of MHC class I biosynthetic process (GO:0045343)	1/7	0.21678741815633426	0.5700507439473905	0	0	4.697810218978102	7.182190993006837	TAF7
regulation of NAD(P)H oxidase activity (GO:0033860)	1/7	0.21678741815633426	0.5700507439473905	0	0	4.697810218978102	7.182190993006837	AGT
regulation of natural killer cell mediated cytotoxicity directed against tumor cell target (GO:0002858)	1/7	0.21678741815633426	0.5700507439473905	0	0	4.697810218978102	7.182190993006837	CEACAM1
regulation of neurotrophin TRK receptor signaling pathway (GO:0051386)	1/7	0.21678741815633426	0.5700507439473905	0	0	4.697810218978102	7.182190993006837	AGT
regulation of prostaglandin biosynthetic process (GO:0031392)	1/7	0.21678741815633426	0.5700507439473905	0	0	4.697810218978102	7.182190993006837	CD74
regulation of respiratory system process (GO:0044065)	1/7	0.21678741815633426	0.5700507439473905	0	0	4.697810218978102	7.182190993006837	MTG1
regulation of skeletal muscle satellite cell proliferation (GO:0014842)	1/7	0.21678741815633426	0.5700507439473905	0	0	4.697810218978102	7.182190993006837	AKIRIN1
regulation of smooth muscle cell differentiation (GO:0051150)	1/7	0.21678741815633426	0.5700507439473905	0	0	4.697810218978102	7.182190993006837	RBPMS2
regulation of T cell mediated immune response to tumor cell (GO:0002840)	1/7	0.21678741815633426	0.5700507439473905	0	0	4.697810218978102	7.182190993006837	FBXO38
regulation of transforming growth factor beta1 production (GO:0032908)	1/7	0.21678741815633426	0.5700507439473905	0	0	4.697810218978102	7.182190993006837	THBS1
ribose phosphate biosynthetic process (GO:0046390)	1/7	0.21678741815633426	0.5700507439473905	0	0	4.697810218978102	7.182190993006837	TKT
selenocysteine incorporation (GO:0001514)	1/7	0.21678741815633426	0.5700507439473905	0	0	4.697810218978102	7.182190993006837	SECISBP2L
serine transport (GO:0032329)	1/7	0.21678741815633426	0.5700507439473905	0	0	4.697810218978102	7.182190993006837	SLC7A10
T-helper 17 cell differentiation (GO:0072539)	1/7	0.21678741815633426	0.5700507439473905	0	0	4.697810218978102	7.182190993006837	RORC
thiamine-containing compound metabolic process (GO:0042723)	1/7	0.21678741815633426	0.5700507439473905	0	0	4.697810218978102	7.182190993006837	SLC19A3
TRAIL-activated apoptotic signaling pathway (GO:0036462)	1/7	0.21678741815633426	0.5700507439473905	0	0	4.697810218978102	7.182190993006837	TNFRSF10B
translational readthrough (GO:0006451)	1/7	0.21678741815633426	0.5700507439473905	0	0	4.697810218978102	7.182190993006837	SECISBP2L
tRNA threonylcarbamoyladenosine metabolic process (GO:0070525)	1/7	0.21678741815633426	0.5700507439473905	0	0	4.697810218978102	7.182190993006837	OSGEP
type B pancreatic cell development (GO:0003323)	1/7	0.21678741815633426	0.5700507439473905	0	0	4.697810218978102	7.182190993006837	CDH2
vascular associated smooth muscle cell development (GO:0097084)	1/7	0.21678741815633426	0.5700507439473905	0	0	4.697810218978102	7.182190993006837	RAMP2
very long-chain fatty acid catabolic process (GO:0042760)	1/7	0.21678741815633426	0.5700507439473905	0	0	4.697810218978102	7.182190993006837	ACOX1
xenobiotic catabolic process (GO:0042178)	1/7	0.21678741815633426	0.5700507439473905	0	0	4.697810218978102	7.182190993006837	GSTO1
zinc ion import across plasma membrane (GO:0071578)	1/7	0.21678741815633426	0.5700507439473905	0	0	4.697810218978102	7.182190993006837	SLC39A4
polyol metabolic process (GO:0019751)	3/47	0.21783953607409914	0.5704639288974149	0	0	1.9236656462132304	2.93165982796242	ISYNA1;INPP5D;CALM1
positive regulation of pathway-restricted SMAD protein phosphorylation (GO:0010862)	3/47	0.21783953607409914	0.5704639288974149	0	0	1.9236656462132304	2.93165982796242	TWSG1;GDF15;INHBE
regulation of cellular metabolic process (GO:0031323)	3/47	0.21783953607409914	0.5704639288974149	0	0	1.9236656462132304	2.93165982796242	PINK1;STUB1;COQ7
regulation of DNA binding (GO:0051101)	3/47	0.21783953607409914	0.5704639288974149	0	0	1.9236656462132304	2.93165982796242	SKI;BCL3;NME1
regulation of protein localization to nucleus (GO:1900180)	3/47	0.21783953607409914	0.5704639288974149	0	0	1.9236656462132304	2.93165982796242	MFHAS1;PLK1;GLUL
carbohydrate homeostasis (GO:0033500)	4/70	0.2190205286343521	0.5716399311787641	0	0	1.710477206078379	2.597513264799577	KLF7;GCKR;ACSM2A;PCK1
DNA-templated transcription, termination (GO:0006353)	4/70	0.2190205286343521	0.5716399311787641	0	0	1.710477206078379	2.597513264799577	PRMT5;TAF1C;SNRPE;MED18
wound healing (GO:0042060)	4/70	0.2190205286343521	0.5716399311787641	0	0	1.710477206078379	2.597513264799577	SCARB1;PAK1;ERBB2;DCBLD2
negative regulation of response to external stimulus (GO:0032102)	6/118	0.21918543956713202	0.5716399311787641	0	0	1.5127626050420169	2.2961272832524626	MFHAS1;PROC;C1QBP;TNFAIP3;APOA1;TRIB1
positive regulation of protein-containing complex assembly (GO:0031334)	6/118	0.21918543956713202	0.5716399311787641	0	0	1.5127626050420169	2.2961272832524626	LGALS3;FERMT1;PSMC6;BMF;STUB1;RHOC
nitrogen compound transport (GO:0071705)	7/143	0.22068222569851462	0.5750729789870532	0	0	1.4537598544572468	2.1966769407762134	SLC36A1;RAMP2;SLC23A1;SLC6A14;SLC7A10;RHBG;SLC25A47
cotranslational protein targeting to membrane (GO:0006613)	5/94	0.22089637169994047	0.5751607325226391	0	0	1.5859855796993845	2.394935912177803	RPS9;SSR2;RPL22;SEC62;RPL28
endothelial cell development (GO:0001885)	2/26	0.22374533629938745	0.5760738400326085	0	0	2.3501461988304095	3.5187487944137996	RDX;ICAM1
negative regulation of interleukin-1 beta production (GO:0032691)	2/26	0.22374533629938745	0.5760738400326085	0	0	2.3501461988304095	3.5187487944137996	TNFAIP3;APOA1
negative regulation of intrinsic apoptotic signaling pathway in response to DNA damage (GO:1902230)	2/26	0.22374533629938745	0.5760738400326085	0	0	2.3501461988304095	3.5187487944137996	CD74;TAF9B
negative regulation of macroautophagy (GO:0016242)	2/26	0.22374533629938745	0.5760738400326085	0	0	2.3501461988304095	3.5187487944137996	PINK1;NUPR1
negative regulation of protein transport (GO:0051224)	2/26	0.22374533629938745	0.5760738400326085	0	0	2.3501461988304095	3.5187487944137996	ERP29;HMGCR
positive regulation of G1/S transition of mitotic cell cycle (GO:1900087)	2/26	0.22374533629938745	0.5760738400326085	0	0	2.3501461988304095	3.5187487944137996	CCND2;RDX
purine-containing compound biosynthetic process (GO:0072522)	2/26	0.22374533629938745	0.5760738400326085	0	0	2.3501461988304095	3.5187487944137996	PNP;ADA
regulation of actin filament bundle assembly (GO:0032231)	2/26	0.22374533629938745	0.5760738400326085	0	0	2.3501461988304095	3.5187487944137996	RDX;PFN1
negative regulation of cell migration (GO:0030336)	7/144	0.2256915157113272	0.5760738400326085	0	0	1.4430732184513508	2.1481388596216235	CD74;JAG1;WNT11;LRP1;TIMP1;TRIB1;MCC
histone H4 acetylation (GO:0043967)	3/48	0.22691651983035144	0.5760738400326085	0	0	1.8808199121522693	2.7895814680323157	PER1;MCRS1;MORF4L2
inositol phosphate metabolic process (GO:0043647)	3/48	0.22691651983035144	0.5760738400326085	0	0	1.8808199121522693	2.7895814680323157	ISYNA1;INPP5D;CALM1
negative regulation of mitotic cell cycle (GO:0045930)	3/48	0.22691651983035144	0.5760738400326085	0	0	1.8808199121522693	2.7895814680323157	BTG1;BUB1B;ZWINT
regulation of interleukin-2 production (GO:0032663)	3/48	0.22691651983035144	0.5760738400326085	0	0	1.8808199121522693	2.7895814680323157	PNP;TNFAIP3;HDAC7
regulation of cell cycle phase transition (GO:1901987)	5/95	0.22716349244282313	0.5760738400326085	0	0	1.5682819383259912	2.324327590921781	PSMC6;PLK1;BUB1B;DBF4B;PSMB10
mRNA splicing, via spliceosome (GO:0000398)	12/274	0.23307557201883186	0.5760738400326085	0	0	1.2946746098262623	1.8855544364559766	SYNCRIP;PRMT5;SART1;HNRNPA3;HNRNPH1;ALYREF;DDX20;SNRPE;SRSF6;BCAS2;SF1;PQBP1
cellular transition metal ion homeostasis (GO:0046916)	5/96	0.233482252439812	0.5760738400326085	0	0	1.5509673879717933	2.2561134878878883	TF;TFR2;SLC39A13;HAMP;SLC39A4
regulation of vesicle-mediated transport (GO:0060627)	5/96	0.233482252439812	0.5760738400326085	0	0	1.5509673879717933	2.2561134878878883	SCARB1;CPLX2;BET1L;ATP9A;MAPK3
translational termination (GO:0006415)	5/96	0.233482252439812	0.5760738400326085	0	0	1.5509673879717933	2.2561134878878883	MRPL52;MRPS35;MRPS25;MRPL48;MRPL33
cell morphogenesis involved in differentiation (GO:0000904)	4/72	0.2337166648720691	0.5760738400326085	0	0	1.6599965499396239	2.4130468985535956	RELN;RILPL1;LAMB2;MICALL2
cytoskeleton-dependent cytokinesis (GO:0061640)	4/72	0.2337166648720691	0.5760738400326085	0	0	1.6599965499396239	2.4130468985535956	ANLN;KIF4A;PLK1;RHOC
negative regulation of catabolic process (GO:0009895)	3/49	0.23606392081646166	0.5760738400326085	0	0	1.8398370360939589	2.6560856305951663	APOC3;NUPR1;HMGCR
positive regulation of reactive oxygen species metabolic process (GO:2000379)	3/49	0.23606392081646166	0.5760738400326085	0	0	1.8398370360939589	2.6560856305951663	AKR1C1;THBS1;AGT
regulation of cellular localization (GO:0060341)	3/49	0.23606392081646166	0.5760738400326085	0	0	1.8398370360939589	2.6560856305951663	PINK1;GSN;REEP6
regulation of cellular protein metabolic process (GO:0032268)	3/49	0.23606392081646166	0.5760738400326085	0	0	1.8398370360939589	2.6560856305951663	ATXN2;NOLC1;AGT
regulation of stress-activated MAPK cascade (GO:0032872)	3/49	0.23606392081646166	0.5760738400326085	0	0	1.8398370360939589	2.6560856305951663	PER1;TAOK3;MAPK3
response to glucose (GO:0009749)	3/49	0.23606392081646166	0.5760738400326085	0	0	1.8398370360939589	2.6560856305951663	PCK1;THBS1;KHK
response to hydrogen peroxide (GO:0042542)	3/49	0.23606392081646166	0.5760738400326085	0	0	1.8398370360939589	2.6560856305951663	FABP1;CAT;TNFAIP3
response to unfolded protein (GO:0006986)	3/49	0.23606392081646166	0.5760738400326085	0	0	1.8398370360939589	2.6560856305951663	DNAJB2;DNAJA1;HERPUD1
bile acid biosynthetic process (GO:0006699)	2/27	0.236535020912807	0.5760738400326085	0	0	2.2560233918128656	3.252416431627322	CYP27A1;CYP8B1
camera-type eye development (GO:0043010)	2/27	0.236535020912807	0.5760738400326085	0	0	2.2560233918128656	3.252416431627322	SKI;NES
cellular lipid catabolic process (GO:0044242)	2/27	0.236535020912807	0.5760738400326085	0	0	2.2560233918128656	3.252416431627322	PNLIPRP2;ACOX1
entrainment of circadian clock by photoperiod (GO:0043153)	2/27	0.236535020912807	0.5760738400326085	0	0	2.2560233918128656	3.252416431627322	PER1;BHLHE40
melanosome organization (GO:0032438)	2/27	0.236535020912807	0.5760738400326085	0	0	2.2560233918128656	3.252416431627322	TRAPPC6A;AP3D1
microtubule polymerization or depolymerization (GO:0031109)	2/27	0.236535020912807	0.5760738400326085	0	0	2.2560233918128656	3.252416431627322	KIF18A;KIF2C
modulation of excitatory postsynaptic potential (GO:0098815)	2/27	0.236535020912807	0.5760738400326085	0	0	2.2560233918128656	3.252416431627322	RELN;PRKCZ
monocarboxylic acid catabolic process (GO:0072329)	2/27	0.236535020912807	0.5760738400326085	0	0	2.2560233918128656	3.252416431627322	ACOX1;CYP4F3
negative regulation of catalytic activity (GO:0043086)	2/27	0.236535020912807	0.5760738400326085	0	0	2.2560233918128656	3.252416431627322	TIMP1;NES
negative regulation of cation channel activity (GO:2001258)	2/27	0.236535020912807	0.5760738400326085	0	0	2.2560233918128656	3.252416431627322	GSTO1;CALM1
negative regulation of protein polymerization (GO:0032272)	2/27	0.236535020912807	0.5760738400326085	0	0	2.2560233918128656	3.252416431627322	PFN1;KANK4
regulation of blood coagulation (GO:0030193)	2/27	0.236535020912807	0.5760738400326085	0	0	2.2560233918128656	3.252416431627322	PROC;THBS1
regulation of transcription elongation from RNA polymerase II promoter (GO:0034243)	2/27	0.236535020912807	0.5760738400326085	0	0	2.2560233918128656	3.252416431627322	SUPT16H;CDK12
stress-activated protein kinase signaling cascade (GO:0031098)	2/27	0.236535020912807	0.5760738400326085	0	0	2.2560233918128656	3.252416431627322	IKBKG;MAPK3
regulation of actin filament-based process (GO:0032970)	4/73	0.241152727945814	0.5760738400326085	0	0	1.63585362743848	2.3267152166748915	PAK1;LRP1;RAC3;RHOC
regulation of Rho protein signal transduction (GO:0035023)	4/73	0.241152727945814	0.5760738400326085	0	0	1.63585362743848	2.3267152166748915	ARHGEF28;APOA1;APOC3;EPS8L2
epithelium development (GO:0060429)	6/122	0.24156044948732977	0.5760738400326085	0	0	1.4602941176470587	2.074545705990977	TRIM71;LGALS3;CPT1A;AKR1C1;GSTA1;CTSB
gene expression (GO:0010467)	15/356	0.24286808579240296	0.5760738400326085	0	0	1.243799467682935	1.7602708280669865	NUP205;RPS9;TESC;ALYREF;RPL22;DDX20;NOL9;MRPL52;SYNCRIP;HNRNPH1;BCL3;DROSHA;STUB1;SRSF6;RPL28
actin filament reorganization (GO:0090527)	1/8	0.2436609778361959	0.5760738400326085	0	0	4.0264859228362875	5.685307345704236	GSN
alpha-beta T cell activation (GO:0046631)	1/8	0.2436609778361959	0.5760738400326085	0	0	4.0264859228362875	5.685307345704236	HLA-A
ammonium transmembrane transport (GO:0072488)	1/8	0.2436609778361959	0.5760738400326085	0	0	4.0264859228362875	5.685307345704236	RHBG
aromatic compound catabolic process (GO:0019439)	1/8	0.2436609778361959	0.5760738400326085	0	0	4.0264859228362875	5.685307345704236	EPHX2
aspartate family amino acid biosynthetic process (GO:0009067)	1/8	0.2436609778361959	0.5760738400326085	0	0	4.0264859228362875	5.685307345704236	PLOD2
cell-cell adhesion mediated by cadherin (GO:0044331)	1/8	0.2436609778361959	0.5760738400326085	0	0	4.0264859228362875	5.685307345704236	CDH2
cellular response to interferon-alpha (GO:0035457)	1/8	0.2436609778361959	0.5760738400326085	0	0	4.0264859228362875	5.685307345704236	PDE12
chromatin silencing at telomere (GO:0006348)	1/8	0.2436609778361959	0.5760738400326085	0	0	4.0264859228362875	5.685307345704236	RIF1
elastic fiber assembly (GO:0048251)	1/8	0.2436609778361959	0.5760738400326085	0	0	4.0264859228362875	5.685307345704236	FBLN5
excitatory synapse assembly (GO:1904861)	1/8	0.2436609778361959	0.5760738400326085	0	0	4.0264859228362875	5.685307345704236	PLXNB2
glycoside catabolic process (GO:0016139)	1/8	0.2436609778361959	0.5760738400326085	0	0	4.0264859228362875	5.685307345704236	FUCA2
meiotic sister chromatid cohesion (GO:0051177)	1/8	0.2436609778361959	0.5760738400326085	0	0	4.0264859228362875	5.685307345704236	BUB1B
mitotic spindle elongation (GO:0000022)	1/8	0.2436609778361959	0.5760738400326085	0	0	4.0264859228362875	5.685307345704236	KIF4A
mitotic spindle midzone assembly (GO:0051256)	1/8	0.2436609778361959	0.5760738400326085	0	0	4.0264859228362875	5.685307345704236	KIF4A
myeloid leukocyte mediated immunity (GO:0002444)	1/8	0.2436609778361959	0.5760738400326085	0	0	4.0264859228362875	5.685307345704236	SERPINB9
myoblast migration (GO:0051451)	1/8	0.2436609778361959	0.5760738400326085	0	0	4.0264859228362875	5.685307345704236	AKIRIN1
negative regulation of alpha-beta T cell differentiation (GO:0046639)	1/8	0.2436609778361959	0.5760738400326085	0	0	4.0264859228362875	5.685307345704236	RUNX3
negative regulation of amyloid-beta clearance (GO:1900222)	1/8	0.2436609778361959	0.5760738400326085	0	0	4.0264859228362875	5.685307345704236	HMGCR
negative regulation of CD4-positive, alpha-beta T cell proliferation (GO:2000562)	1/8	0.2436609778361959	0.5760738400326085	0	0	4.0264859228362875	5.685307345704236	TWSG1
negative regulation of macrophage migration (GO:1905522)	1/8	0.2436609778361959	0.5760738400326085	0	0	4.0264859228362875	5.685307345704236	C5
negative regulation of muscle cell differentiation (GO:0051148)	1/8	0.2436609778361959	0.5760738400326085	0	0	4.0264859228362875	5.685307345704236	RBPMS2
negative regulation of striated muscle cell apoptotic process (GO:0010664)	1/8	0.2436609778361959	0.5760738400326085	0	0	4.0264859228362875	5.685307345704236	NUPR1
negative regulation of T cell mediated cytotoxicity (GO:0001915)	1/8	0.2436609778361959	0.5760738400326085	0	0	4.0264859228362875	5.685307345704236	CEACAM1
peptidyl-lysine hydroxylation (GO:0017185)	1/8	0.2436609778361959	0.5760738400326085	0	0	4.0264859228362875	5.685307345704236	PLOD2
peptidyl-serine autophosphorylation (GO:0036289)	1/8	0.2436609778361959	0.5760738400326085	0	0	4.0264859228362875	5.685307345704236	PINK1
positive regulation of apoptotic cell clearance (GO:2000427)	1/8	0.2436609778361959	0.5760738400326085	0	0	4.0264859228362875	5.685307345704236	C3
positive regulation of cysteine-type endopeptidase activity involved in apoptotic signaling pathway (GO:2001269)	1/8	0.2436609778361959	0.5760738400326085	0	0	4.0264859228362875	5.685307345704236	GSN
positive regulation of defense response to bacterium (GO:1900426)	1/8	0.2436609778361959	0.5760738400326085	0	0	4.0264859228362875	5.685307345704236	PGC
positive regulation of dendritic cell chemotaxis (GO:2000510)	1/8	0.2436609778361959	0.5760738400326085	0	0	4.0264859228362875	5.685307345704236	C1QBP
positive regulation of early endosome to late endosome transport (GO:2000643)	1/8	0.2436609778361959	0.5760738400326085	0	0	4.0264859228362875	5.685307345704236	RDX
positive regulation of fibroblast migration (GO:0010763)	1/8	0.2436609778361959	0.5760738400326085	0	0	4.0264859228362875	5.685307345704236	THBS1
positive regulation of intracellular steroid hormone receptor signaling pathway (GO:0033145)	1/8	0.2436609778361959	0.5760738400326085	0	0	4.0264859228362875	5.685307345704236	PAK1
positive regulation of isomerase activity (GO:0010912)	1/8	0.2436609778361959	0.5760738400326085	0	0	4.0264859228362875	5.685307345704236	SETMAR
positive regulation of MHC class II biosynthetic process (GO:0045348)	1/8	0.2436609778361959	0.5760738400326085	0	0	4.0264859228362875	5.685307345704236	TMEM106A
positive regulation of myotube differentiation (GO:0010831)	1/8	0.2436609778361959	0.5760738400326085	0	0	4.0264859228362875	5.685307345704236	MMP14
positive regulation of protein localization to early endosome (GO:1902966)	1/8	0.2436609778361959	0.5760738400326085	0	0	4.0264859228362875	5.685307345704236	RDX
positive regulation of protein localization to endosome (GO:1905668)	1/8	0.2436609778361959	0.5760738400326085	0	0	4.0264859228362875	5.685307345704236	RDX
positive regulation of steroid biosynthetic process (GO:0010893)	1/8	0.2436609778361959	0.5760738400326085	0	0	4.0264859228362875	5.685307345704236	STAR
positive regulation of T-helper 2 cell cytokine production (GO:2000553)	1/8	0.2436609778361959	0.5760738400326085	0	0	4.0264859228362875	5.685307345704236	PRKCZ
protein retention in ER lumen (GO:0006621)	1/8	0.2436609778361959	0.5760738400326085	0	0	4.0264859228362875	5.685307345704236	RER1
purine ribonucleoside monophosphate catabolic process (GO:0009169)	1/8	0.2436609778361959	0.5760738400326085	0	0	4.0264859228362875	5.685307345704236	PNP
regulation of activation of Janus kinase activity (GO:0010533)	1/8	0.2436609778361959	0.5760738400326085	0	0	4.0264859228362875	5.685307345704236	AGT
regulation of alpha-beta T cell differentiation (GO:0046637)	1/8	0.2436609778361959	0.5760738400326085	0	0	4.0264859228362875	5.685307345704236	PNP
regulation of anion transport (GO:0044070)	1/8	0.2436609778361959	0.5760738400326085	0	0	4.0264859228362875	5.685307345704236	PDZK1
regulation of apoptotic cell clearance (GO:2000425)	1/8	0.2436609778361959	0.5760738400326085	0	0	4.0264859228362875	5.685307345704236	C3
regulation of CD4-positive, alpha-beta T cell activation (GO:2000514)	1/8	0.2436609778361959	0.5760738400326085	0	0	4.0264859228362875	5.685307345704236	TWSG1
regulation of CD8-positive, alpha-beta T cell proliferation (GO:2000564)	1/8	0.2436609778361959	0.5760738400326085	0	0	4.0264859228362875	5.685307345704236	HLA-A
regulation of cyclic-nucleotide phosphodiesterase activity (GO:0051342)	1/8	0.2436609778361959	0.5760738400326085	0	0	4.0264859228362875	5.685307345704236	CALM1
regulation of dendritic cell chemotaxis (GO:2000508)	1/8	0.2436609778361959	0.5760738400326085	0	0	4.0264859228362875	5.685307345704236	C1QBP
regulation of intrinsic apoptotic signaling pathway by p53 class mediator (GO:1902253)	1/8	0.2436609778361959	0.5760738400326085	0	0	4.0264859228362875	5.685307345704236	EIF5A
regulation of lymphocyte apoptotic process (GO:0070228)	1/8	0.2436609778361959	0.5760738400326085	0	0	4.0264859228362875	5.685307345704236	LGALS3
regulation of metaphase/anaphase transition of cell cycle (GO:1902099)	1/8	0.2436609778361959	0.5760738400326085	0	0	4.0264859228362875	5.685307345704236	PLK1
regulation of mitochondrial gene expression (GO:0062125)	1/8	0.2436609778361959	0.5760738400326085	0	0	4.0264859228362875	5.685307345704236	MTG1
regulation of myeloid leukocyte differentiation (GO:0002761)	1/8	0.2436609778361959	0.5760738400326085	0	0	4.0264859228362875	5.685307345704236	CEBPB
regulation of nitric oxide metabolic process (GO:0080164)	1/8	0.2436609778361959	0.5760738400326085	0	0	4.0264859228362875	5.685307345704236	TMEM106A
regulation of oxidative stress-induced neuron death (GO:1903203)	1/8	0.2436609778361959	0.5760738400326085	0	0	4.0264859228362875	5.685307345704236	PINK1
regulation of phospholipase A2 activity (GO:0032429)	1/8	0.2436609778361959	0.5760738400326085	0	0	4.0264859228362875	5.685307345704236	LRP1
regulation of protein localization to early endosome (GO:1902965)	1/8	0.2436609778361959	0.5760738400326085	0	0	4.0264859228362875	5.685307345704236	RDX
regulation of response to wounding (GO:1903034)	1/8	0.2436609778361959	0.5760738400326085	0	0	4.0264859228362875	5.685307345704236	SRSF6
regulation of T-helper 2 cell differentiation (GO:0045628)	1/8	0.2436609778361959	0.5760738400326085	0	0	4.0264859228362875	5.685307345704236	PRKCZ
regulation of toll-like receptor 3 signaling pathway (GO:0034139)	1/8	0.2436609778361959	0.5760738400326085	0	0	4.0264859228362875	5.685307345704236	TNFAIP3
regulation of vascular wound healing (GO:0061043)	1/8	0.2436609778361959	0.5760738400326085	0	0	4.0264859228362875	5.685307345704236	TNFAIP3
regulation of wound healing, spreading of epidermal cells (GO:1903689)	1/8	0.2436609778361959	0.5760738400326085	0	0	4.0264859228362875	5.685307345704236	FERMT1
replication fork protection (GO:0048478)	1/8	0.2436609778361959	0.5760738400326085	0	0	4.0264859228362875	5.685307345704236	TIPIN
response to hydroperoxide (GO:0033194)	1/8	0.2436609778361959	0.5760738400326085	0	0	4.0264859228362875	5.685307345704236	APOA4
self proteolysis (GO:0097264)	1/8	0.2436609778361959	0.5760738400326085	0	0	4.0264859228362875	5.685307345704236	NLRP1
short-chain fatty acid catabolic process (GO:0019626)	1/8	0.2436609778361959	0.5760738400326085	0	0	4.0264859228362875	5.685307345704236	PCK1
skeletal muscle tissue regeneration (GO:0043403)	1/8	0.2436609778361959	0.5760738400326085	0	0	4.0264859228362875	5.685307345704236	AKIRIN1
skeletal myofibril assembly (GO:0014866)	1/8	0.2436609778361959	0.5760738400326085	0	0	4.0264859228362875	5.685307345704236	ACTA1
somatic hypermutation of immunoglobulin genes (GO:0016446)	1/8	0.2436609778361959	0.5760738400326085	0	0	4.0264859228362875	5.685307345704236	PMS2
spermidine metabolic process (GO:0008216)	1/8	0.2436609778361959	0.5760738400326085	0	0	4.0264859228362875	5.685307345704236	SRM
store-operated calcium entry (GO:0002115)	1/8	0.2436609778361959	0.5760738400326085	0	0	4.0264859228362875	5.685307345704236	STIM1
synaptic vesicle budding (GO:0070142)	1/8	0.2436609778361959	0.5760738400326085	0	0	4.0264859228362875	5.685307345704236	AP3D1
T cell mediated cytotoxicity (GO:0001913)	1/8	0.2436609778361959	0.5760738400326085	0	0	4.0264859228362875	5.685307345704236	HLA-A
translocation of molecules into host (GO:0044417)	1/8	0.2436609778361959	0.5760738400326085	0	0	4.0264859228362875	5.685307345704236	ALYREF
vascular associated smooth muscle cell differentiation (GO:0035886)	1/8	0.2436609778361959	0.5760738400326085	0	0	4.0264859228362875	5.685307345704236	RAMP2
viral mRNA export from host cell nucleus (GO:0046784)	1/8	0.2436609778361959	0.5760738400326085	0	0	4.0264859228362875	5.685307345704236	ALYREF
vitamin K metabolic process (GO:0042373)	1/8	0.2436609778361959	0.5760738400326085	0	0	4.0264859228362875	5.685307345704236	CYP4F3
actin polymerization or depolymerization (GO:0008154)	3/50	0.2452740965827524	0.5785999598884025	0	0	1.8005981122083423	2.5305226522972197	GSN;MICALL2;COBL
iron ion transport (GO:0006826)	3/50	0.2452740965827524	0.5785999598884025	0	0	1.8005981122083423	2.5305226522972197	ATP6V0B;TF;TFR2
regulation of generation of precursor metabolites and energy (GO:0043467)	3/50	0.2452740965827524	0.5785999598884025	0	0	1.8005981122083423	2.5305226522972197	NUP205;GCKR;KHK
regulation of cell population proliferation (GO:0042127)	30/764	0.24697493987355168	0.5790155135382435	0	0	1.1576227819498903	1.6188988860476257	TRIM71;BTG1;DBF4B;THBS1;GNAI2;DNAJB2;PAK1;PDF;CCND2;ERBB2;TIMP1;IGFBP6;S100A11;KLF10;IL11;CGREF1;RPS9;TIPIN;JAG1;TESC;OSGIN1;DHRS2;AGT;NME1;SKI;SQLE;SAPCD2;NUPR1;FGFR3;CDKN3
regulation of anatomical structure morphogenesis (GO:0022603)	6/123	0.2472584023285493	0.5790155135382435	0	0	1.447737556561086	2.0229545621298692	CEACAM1;PAK1;POGLUT1;CDH2;ERBB2;TNFAIP3
mitotic nuclear division (GO:0140014)	4/74	0.24864207380840728	0.5790155135382435	0	0	1.6124005027230834	2.2440436804333017	GOLGA2;KIF18A;PLK1;ZWINT
negative regulation of protein binding (GO:0032091)	4/74	0.24864207380840728	0.5790155135382435	0	0	1.6124005027230834	2.2440436804333017	GOLGA2;DNAJB2;NES;PTPRF
NIK/NF-kappaB signaling (GO:0038061)	4/74	0.24864207380840728	0.5790155135382435	0	0	1.6124005027230834	2.2440436804333017	PSMC6;CHI3L1;TNFRSF10B;PSMB10
regulation of cytokine-mediated signaling pathway (GO:0001959)	4/74	0.24864207380840728	0.5790155135382435	0	0	1.6124005027230834	2.2440436804333017	CD74;TNFAIP3;IKBKG;AGPAT2
cellular zinc ion homeostasis (GO:0006882)	2/28	0.2493617721616697	0.5790155135382435	0	0	2.169140800719748	3.012612365275101	SLC39A13;SLC39A4
glycerophospholipid catabolic process (GO:0046475)	2/28	0.2493617721616697	0.5790155135382435	0	0	2.169140800719748	3.012612365275101	PNLIPRP2;LIPC
macromolecule catabolic process (GO:0009057)	2/28	0.2493617721616697	0.5790155135382435	0	0	2.169140800719748	3.012612365275101	UVRAG;CLN6
nucleotide-binding oligomerization domain containing signaling pathway (GO:0070423)	2/28	0.2493617721616697	0.5790155135382435	0	0	2.169140800719748	3.012612365275101	TNFAIP3;IKBKG
photoperiodism (GO:0009648)	2/28	0.2493617721616697	0.5790155135382435	0	0	2.169140800719748	3.012612365275101	PER1;BHLHE40
protein localization to cell surface (GO:0034394)	2/28	0.2493617721616697	0.5790155135382435	0	0	2.169140800719748	3.012612365275101	WNT11;FBLN5
regulation of multicellular organismal development (GO:2000026)	2/28	0.2493617721616697	0.5790155135382435	0	0	2.169140800719748	3.012612365275101	DUSP9;DUSP6
regulation of muscle contraction (GO:0006937)	2/28	0.2493617721616697	0.5790155135382435	0	0	2.169140800719748	3.012612365275101	MYBPH;MYL9
regulation of sodium ion transmembrane transport (GO:1902305)	2/28	0.2493617721616697	0.5790155135382435	0	0	2.169140800719748	3.012612365275101	GPD1L;SCN1B
RNA phosphodiester bond hydrolysis (GO:0090501)	2/28	0.2493617721616697	0.5790155135382435	0	0	2.169140800719748	3.012612365275101	NYNRIN;PDE12
T cell activation involved in immune response (GO:0002286)	2/28	0.2493617721616697	0.5790155135382435	0	0	2.169140800719748	3.012612365275101	CD74;ICAM1
transcription by RNA polymerase III (GO:0006383)	2/28	0.2493617721616697	0.5790155135382435	0	0	2.169140800719748	3.012612365275101	GTF3A;POLR3G
positive regulation of phosphorylation (GO:0042327)	11/253	0.2529200679025872	0.5790155135382435	0	0	1.2843097643097643	1.7655172294271744	C3;CD74;PAK1;PINK1;CCND2;RARRES2;ERBB2;ERP29;FGFR3;THBS1;MAPK3
modification-dependent protein catabolic process (GO:0019941)	9/201	0.2539745838657972	0.5790155135382435	0	0	1.3239937223042837	1.8145613068554662	PINK1;RNF128;PLK1;BUB1B;UBE2L6;STUB1;RNF7;RNF185;HERPUD1
regulation of axonogenesis (GO:0050770)	3/51	0.25453957595067994	0.5790155135382435	0	0	1.7629941434846266	2.4123030360267754	PAK1;CDH2;PLXNB2
regulation of cellular amine metabolic process (GO:0033238)	3/51	0.25453957595067994	0.5790155135382435	0	0	1.7629941434846266	2.4123030360267754	PSMC6;ODC1;PSMB10
regulation of protein secretion (GO:0050708)	6/125	0.2587673314348521	0.5790155135382435	0	0	1.4232575383094415	1.9239964812990102	FGB;FGG;ERP29;SLC2A1;HMGCR;GIP
regulation of transforming growth factor beta receptor signaling pathway (GO:0017015)	5/100	0.25922362670315735	0.5790155135382435	0	0	1.485354355050622	2.0053236889431494	SKI;PEG10;STUB1;THBS1;VASN
dicarboxylic acid transport (GO:0006835)	2/29	0.26220802870417537	0.5790155135382435	0	0	2.0886939571150096	2.7959614217332844	SLC13A3;SLC13A5
establishment of mitotic spindle localization (GO:0040001)	2/29	0.26220802870417537	0.5790155135382435	0	0	2.0886939571150096	2.7959614217332844	SAPCD2;PLK1
glial cell differentiation (GO:0010001)	2/29	0.26220802870417537	0.5790155135382435	0	0	2.0886939571150096	2.7959614217332844	RELN;CDH2
intrinsic apoptotic signaling pathway in response to endoplasmic reticulum stress (GO:0070059)	2/29	0.26220802870417537	0.5790155135382435	0	0	2.0886939571150096	2.7959614217332844	CEBPB;TNFRSF10B
negative regulation of myeloid leukocyte differentiation (GO:0002762)	2/29	0.26220802870417537	0.5790155135382435	0	0	2.0886939571150096	2.7959614217332844	CEACAM1;FSTL3
positive regulation of leukocyte migration (GO:0002687)	2/29	0.26220802870417537	0.5790155135382435	0	0	2.0886939571150096	2.7959614217332844	LGALS3;ICAM1
production of miRNAs involved in gene silencing by miRNA (GO:0035196)	2/29	0.26220802870417537	0.5790155135382435	0	0	2.0886939571150096	2.7959614217332844	TRIM71;DROSHA
regulation of calcium ion transmembrane transporter activity (GO:1901019)	2/29	0.26220802870417537	0.5790155135382435	0	0	2.0886939571150096	2.7959614217332844	YWHAE;CALM1
regulation of double-strand break repair via nonhomologous end joining (GO:2001032)	2/29	0.26220802870417537	0.5790155135382435	0	0	2.0886939571150096	2.7959614217332844	RIF1;SETMAR
regulation of gluconeogenesis (GO:0006111)	2/29	0.26220802870417537	0.5790155135382435	0	0	2.0886939571150096	2.7959614217332844	MST1;GNMT
regulation of T cell mediated cytotoxicity (GO:0001914)	2/29	0.26220802870417537	0.5790155135382435	0	0	2.0886939571150096	2.7959614217332844	CEACAM1;HLA-A
regulation of ubiquitin-protein transferase activity (GO:0051438)	2/29	0.26220802870417537	0.5790155135382435	0	0	2.0886939571150096	2.7959614217332844	PINK1;PLK1
regulation of angiogenesis (GO:0045765)	9/203	0.26298306501453256	0.5790155135382435	0	0	1.3102072515189815	1.7499988077319297	CEACAM1;RAMP2;BTG1;STIM1;ERBB2;TNFAIP3;CHI3L1;GLUL;THBS1
chloride transport (GO:0006821)	4/76	0.26376465930612025	0.5790155135382435	0	0	1.567448680351906	2.088935745591514	SLC26A9;APOL1;CLIC1;ANO5
establishment of protein localization to organelle (GO:0072594)	4/76	0.26376465930612025	0.5790155135382435	0	0	1.567448680351906	2.088935745591514	GCKR;PINK1;HEATR3;CD68
regulation of T cell proliferation (GO:0042129)	4/76	0.26376465930612025	0.5790155135382435	0	0	1.567448680351906	2.088935745591514	LGALS3;CEBPB;PNP;TNFRSF21
myeloid cell differentiation (GO:0030099)	3/52	0.2638530652762956	0.5790155135382435	0	0	1.726925030627185	2.30089084482831	IL11;MFHAS1;CASP3
negative regulation of cellular biosynthetic process (GO:0031327)	3/52	0.2638530652762956	0.5790155135382435	0	0	1.726925030627185	2.30089084482831	CEACAM1;MST1;APOC3
plasma membrane bounded cell projection morphogenesis (GO:0120039)	3/52	0.2638530652762956	0.5790155135382435	0	0	1.726925030627185	2.30089084482831	CNTNAP1;PAK1;TAOK3
positive regulation of protein localization to plasma membrane (GO:1903078)	3/52	0.2638530652762956	0.5790155135382435	0	0	1.726925030627185	2.30089084482831	LGALS3;LRP1;AGR2
regulation of exocytosis (GO:0017157)	3/52	0.2638530652762956	0.5790155135382435	0	0	1.726925030627185	2.30089084482831	FGB;FGG;CPLX2
response to peptide hormone (GO:0043434)	3/52	0.2638530652762956	0.5790155135382435	0	0	1.726925030627185	2.30089084482831	PCK1;GNAI1;KHK
negative regulation of cell growth (GO:0030308)	6/126	0.26457485161006816	0.5790155135382435	0	0	1.4113235294117648	1.87653962139263	DNAJB2;CDA;BTG1;WNT11;OSGIN1;DCBLD2
negative regulation of protein phosphorylation (GO:0001933)	7/152	0.26706708609483404	0.5790155135382435	0	0	1.3628865979381444	1.7993583814658138	CEACAM1;FKBP8;TAF7;GPD1L;TRIB1;CALM1;PRKCZ
actin-mediated cell contraction (GO:0070252)	1/9	0.26961375026380713	0.5790155135382435	0	0	3.522992700729927	4.617815170783305	GSN
adenosine metabolic process (GO:0046085)	1/9	0.26961375026380713	0.5790155135382435	0	0	3.522992700729927	4.617815170783305	ADA
alpha-amino acid biosynthetic process (GO:1901607)	1/9	0.26961375026380713	0.5790155135382435	0	0	3.522992700729927	4.617815170783305	ILVBL
ATF6-mediated unfolded protein response (GO:0036500)	1/9	0.26961375026380713	0.5790155135382435	0	0	3.522992700729927	4.617815170783305	ATF6
axon regeneration (GO:0031103)	1/9	0.26961375026380713	0.5790155135382435	0	0	3.522992700729927	4.617815170783305	RTN4RL2
biotin metabolic process (GO:0006768)	1/9	0.26961375026380713	0.5790155135382435	0	0	3.522992700729927	4.617815170783305	PC
cellular response to forskolin (GO:1904322)	1/9	0.26961375026380713	0.5790155135382435	0	0	3.522992700729927	4.617815170783305	GNAI1
cholesterol catabolic process (GO:0006707)	1/9	0.26961375026380713	0.5790155135382435	0	0	3.522992700729927	4.617815170783305	CYP27A1
cytolysis by host of symbiont cells (GO:0051838)	1/9	0.26961375026380713	0.5790155135382435	0	0	3.522992700729927	4.617815170783305	APOL1
cytolysis in other organism involved in symbiotic interaction (GO:0051801)	1/9	0.26961375026380713	0.5790155135382435	0	0	3.522992700729927	4.617815170783305	APOL1
DNA topological change (GO:0006265)	1/9	0.26961375026380713	0.5790155135382435	0	0	3.522992700729927	4.617815170783305	TOP2A
embryonic digestive tract morphogenesis (GO:0048557)	1/9	0.26961375026380713	0.5790155135382435	0	0	3.522992700729927	4.617815170783305	RBPMS2
endochondral ossification (GO:0001958)	1/9	0.26961375026380713	0.5790155135382435	0	0	3.522992700729927	4.617815170783305	FGFR3
endosome to melanosome transport (GO:0035646)	1/9	0.26961375026380713	0.5790155135382435	0	0	3.522992700729927	4.617815170783305	AP3D1
endosome to pigment granule transport (GO:0043485)	1/9	0.26961375026380713	0.5790155135382435	0	0	3.522992700729927	4.617815170783305	AP3D1
epithelial cell apoptotic process (GO:1904019)	1/9	0.26961375026380713	0.5790155135382435	0	0	3.522992700729927	4.617815170783305	GSN
galactose metabolic process (GO:0006012)	1/9	0.26961375026380713	0.5790155135382435	0	0	3.522992700729927	4.617815170783305	GALM
glomerular filtration (GO:0003094)	1/9	0.26961375026380713	0.5790155135382435	0	0	3.522992700729927	4.617815170783305	SULF2
glucosamine-containing compound catabolic process (GO:1901072)	1/9	0.26961375026380713	0.5790155135382435	0	0	3.522992700729927	4.617815170783305	CHI3L1
histone arginine methylation (GO:0034969)	1/9	0.26961375026380713	0.5790155135382435	0	0	3.522992700729927	4.617815170783305	PRMT5
histone phosphorylation (GO:0016572)	1/9	0.26961375026380713	0.5790155135382435	0	0	3.522992700729927	4.617815170783305	CCNA2
icosanoid transport (GO:0071715)	1/9	0.26961375026380713	0.5790155135382435	0	0	3.522992700729927	4.617815170783305	ABCC6
IMP metabolic process (GO:0046040)	1/9	0.26961375026380713	0.5790155135382435	0	0	3.522992700729927	4.617815170783305	PNP
inositol metabolic process (GO:0006020)	1/9	0.26961375026380713	0.5790155135382435	0	0	3.522992700729927	4.617815170783305	ISYNA1
kynurenine metabolic process (GO:0070189)	1/9	0.26961375026380713	0.5790155135382435	0	0	3.522992700729927	4.617815170783305	AFMID
lysosomal lumen acidification (GO:0007042)	1/9	0.26961375026380713	0.5790155135382435	0	0	3.522992700729927	4.617815170783305	CLN6
mast cell mediated immunity (GO:0002448)	1/9	0.26961375026380713	0.5790155135382435	0	0	3.522992700729927	4.617815170783305	SERPINB9
mitochondrial tRNA modification (GO:0070900)	1/9	0.26961375026380713	0.5790155135382435	0	0	3.522992700729927	4.617815170783305	RPUSD4
negative regulation of alpha-beta T cell activation (GO:0046636)	1/9	0.26961375026380713	0.5790155135382435	0	0	3.522992700729927	4.617815170783305	TWSG1
negative regulation of bone resorption (GO:0045779)	1/9	0.26961375026380713	0.5790155135382435	0	0	3.522992700729927	4.617815170783305	TNFAIP3
negative regulation of exocytosis (GO:0045920)	1/9	0.26961375026380713	0.5790155135382435	0	0	3.522992700729927	4.617815170783305	ATP9A
negative regulation of leukocyte degranulation (GO:0043301)	1/9	0.26961375026380713	0.5790155135382435	0	0	3.522992700729927	4.617815170783305	CEACAM1
negative regulation of leukocyte proliferation (GO:0070664)	1/9	0.26961375026380713	0.5790155135382435	0	0	3.522992700729927	4.617815170783305	TNFAIP3
negative regulation of lipase activity (GO:0060192)	1/9	0.26961375026380713	0.5790155135382435	0	0	3.522992700729927	4.617815170783305	APOC3
negative regulation of platelet aggregation (GO:0090331)	1/9	0.26961375026380713	0.5790155135382435	0	0	3.522992700729927	4.617815170783305	CEACAM1
negative regulation of production of molecular mediator of immune response (GO:0002701)	1/9	0.26961375026380713	0.5790155135382435	0	0	3.522992700729927	4.617815170783305	APOA1
negative regulation of RNA catabolic process (GO:1902369)	1/9	0.26961375026380713	0.5790155135382435	0	0	3.522992700729927	4.617815170783305	SLIRP
negative regulation of smooth muscle cell differentiation (GO:0051151)	1/9	0.26961375026380713	0.5790155135382435	0	0	3.522992700729927	4.617815170783305	RBPMS2
neuronal ion channel clustering (GO:0045161)	1/9	0.26961375026380713	0.5790155135382435	0	0	3.522992700729927	4.617815170783305	MTCH1
nuclear RNA surveillance (GO:0071027)	1/9	0.26961375026380713	0.5790155135382435	0	0	3.522992700729927	4.617815170783305	EXOSC8
organic cyclic compound catabolic process (GO:1901361)	1/9	0.26961375026380713	0.5790155135382435	0	0	3.522992700729927	4.617815170783305	EPHX2
ornithine metabolic process (GO:0006591)	1/9	0.26961375026380713	0.5790155135382435	0	0	3.522992700729927	4.617815170783305	ODC1
peptidyl-cysteine modification (GO:0018198)	1/9	0.26961375026380713	0.5790155135382435	0	0	3.522992700729927	4.617815170783305	RAB6A
phosphorylation of RNA polymerase II C-terminal domain (GO:0070816)	1/9	0.26961375026380713	0.5790155135382435	0	0	3.522992700729927	4.617815170783305	CDK12
positive regulation of ATP biosynthetic process (GO:2001171)	1/9	0.26961375026380713	0.5790155135382435	0	0	3.522992700729927	4.617815170783305	PINK1
positive regulation of B cell differentiation (GO:0045579)	1/9	0.26961375026380713	0.5790155135382435	0	0	3.522992700729927	4.617815170783305	MMP14
positive regulation of cell-cell adhesion mediated by cadherin (GO:2000049)	1/9	0.26961375026380713	0.5790155135382435	0	0	3.522992700729927	4.617815170783305	SERPINF2
positive regulation of macrophage cytokine production (GO:0060907)	1/9	0.26961375026380713	0.5790155135382435	0	0	3.522992700729927	4.617815170783305	CD74
positive regulation of megakaryocyte differentiation (GO:0045654)	1/9	0.26961375026380713	0.5790155135382435	0	0	3.522992700729927	4.617815170783305	TESC
positive regulation of memory T cell differentiation (GO:0043382)	1/9	0.26961375026380713	0.5790155135382435	0	0	3.522992700729927	4.617815170783305	PCK1
positive regulation of protein kinase C signaling (GO:0090037)	1/9	0.26961375026380713	0.5790155135382435	0	0	3.522992700729927	4.617815170783305	WNT11
positive regulation of sequestering of triglyceride (GO:0010890)	1/9	0.26961375026380713	0.5790155135382435	0	0	3.522992700729927	4.617815170783305	FITM1
positive regulation of synapse maturation (GO:0090129)	1/9	0.26961375026380713	0.5790155135382435	0	0	3.522992700729927	4.617815170783305	RELN
progesterone metabolic process (GO:0042448)	1/9	0.26961375026380713	0.5790155135382435	0	0	3.522992700729927	4.617815170783305	AKR1C1
protein K6-linked ubiquitination (GO:0085020)	1/9	0.26961375026380713	0.5790155135382435	0	0	3.522992700729927	4.617815170783305	UBE2T
quaternary ammonium group transport (GO:0015697)	1/9	0.26961375026380713	0.5790155135382435	0	0	3.522992700729927	4.617815170783305	SLC25A47
regulation of actin filament organization (GO:0110053)	1/9	0.26961375026380713	0.5790155135382435	0	0	3.522992700729927	4.617815170783305	RDX
regulation of animal organ morphogenesis (GO:2000027)	1/9	0.26961375026380713	0.5790155135382435	0	0	3.522992700729927	4.617815170783305	SAPCD2
regulation of CD8-positive, alpha-beta T cell activation (GO:2001185)	1/9	0.26961375026380713	0.5790155135382435	0	0	3.522992700729927	4.617815170783305	HLA-A
regulation of cell adhesion molecule production (GO:0060353)	1/9	0.26961375026380713	0.5790155135382435	0	0	3.522992700729927	4.617815170783305	APOA1
regulation of cellular extravasation (GO:0002691)	1/9	0.26961375026380713	0.5790155135382435	0	0	3.522992700729927	4.617815170783305	ICAM1
regulation of complement-dependent cytotoxicity (GO:1903659)	1/9	0.26961375026380713	0.5790155135382435	0	0	3.522992700729927	4.617815170783305	IL11
regulation of DNA-templated transcription in response to stress (GO:0043620)	1/9	0.26961375026380713	0.5790155135382435	0	0	3.522992700729927	4.617815170783305	RPS6KA3
regulation of epidermis development (GO:0045682)	1/9	0.26961375026380713	0.5790155135382435	0	0	3.522992700729927	4.617815170783305	KLF7
regulation of ER-associated ubiquitin-dependent protein catabolic process (GO:1903069)	1/9	0.26961375026380713	0.5790155135382435	0	0	3.522992700729927	4.617815170783305	HERPUD1
regulation of fibroblast apoptotic process (GO:2000269)	1/9	0.26961375026380713	0.5790155135382435	0	0	3.522992700729927	4.617815170783305	BTG1
regulation of gap junction assembly (GO:1903596)	1/9	0.26961375026380713	0.5790155135382435	0	0	3.522992700729927	4.617815170783305	AGT
regulation of glucan biosynthetic process (GO:0010962)	1/9	0.26961375026380713	0.5790155135382435	0	0	3.522992700729927	4.617815170783305	PPP1R3C
regulation of histone H4 acetylation (GO:0090239)	1/9	0.26961375026380713	0.5790155135382435	0	0	3.522992700729927	4.617815170783305	TAF7
regulation of leukocyte mediated cytotoxicity (GO:0001910)	1/9	0.26961375026380713	0.5790155135382435	0	0	3.522992700729927	4.617815170783305	ICAM1
regulation of lipid transport (GO:0032368)	1/9	0.26961375026380713	0.5790155135382435	0	0	3.522992700729927	4.617815170783305	LRP1
regulation of mammary gland epithelial cell proliferation (GO:0033599)	1/9	0.26961375026380713	0.5790155135382435	0	0	3.522992700729927	4.617815170783305	MST1
regulation of nephron tubule epithelial cell differentiation (GO:0072182)	1/9	0.26961375026380713	0.5790155135382435	0	0	3.522992700729927	4.617815170783305	PROM1
regulation of PERK-mediated unfolded protein response (GO:1903897)	1/9	0.26961375026380713	0.5790155135382435	0	0	3.522992700729927	4.617815170783305	AGR2
regulation of sterol biosynthetic process (GO:0106118)	1/9	0.26961375026380713	0.5790155135382435	0	0	3.522992700729927	4.617815170783305	SREBF2
response to forskolin (GO:1904321)	1/9	0.26961375026380713	0.5790155135382435	0	0	3.522992700729927	4.617815170783305	GNAI1
response to magnesium ion (GO:0032026)	1/9	0.26961375026380713	0.5790155135382435	0	0	3.522992700729927	4.617815170783305	THBS1
response to misfolded protein (GO:0051788)	1/9	0.26961375026380713	0.5790155135382435	0	0	3.522992700729927	4.617815170783305	STUB1
response to UV-C (GO:0010225)	1/9	0.26961375026380713	0.5790155135382435	0	0	3.522992700729927	4.617815170783305	BCL3
semaphorin-plexin signaling pathway involved in axon guidance (GO:1902287)	1/9	0.26961375026380713	0.5790155135382435	0	0	3.522992700729927	4.617815170783305	PLXNB2
sensory organ morphogenesis (GO:0090596)	1/9	0.26961375026380713	0.5790155135382435	0	0	3.522992700729927	4.617815170783305	SKI
sterol catabolic process (GO:0016127)	1/9	0.26961375026380713	0.5790155135382435	0	0	3.522992700729927	4.617815170783305	CYP27A1
sympathetic ganglion development (GO:0061549)	1/9	0.26961375026380713	0.5790155135382435	0	0	3.522992700729927	4.617815170783305	NRP2
synapse pruning (GO:0098883)	1/9	0.26961375026380713	0.5790155135382435	0	0	3.522992700729927	4.617815170783305	C3
type B pancreatic cell differentiation (GO:0003309)	1/9	0.26961375026380713	0.5790155135382435	0	0	3.522992700729927	4.617815170783305	CDH2
import into nucleus (GO:0051170)	4/77	0.2713900154622424	0.579767124246987	0	0	1.545896436749287	2.016155537665285	GCKR;DDX20;HEATR3;SNRPE
negative regulation of developmental process (GO:0051093)	4/77	0.2713900154622424	0.579767124246987	0	0	1.545896436749287	2.016155537665285	KLF7;PINK1;WNT11;FGFR3
regulation of organelle assembly (GO:1902115)	4/77	0.2713900154622424	0.579767124246987	0	0	1.545896436749287	2.016155537665285	ATXN2;GSN;TBC1D5;RDX
positive regulation of cell growth (GO:0030307)	5/102	0.2723390991306132	0.579767124246987	0	0	1.4545771076494542	1.8919790640432983	RPS6KA3;MMP14;ERBB2;TAF9B;EXOSC2
positive regulation of vasculature development (GO:1904018)	5/102	0.2723390991306132	0.579767124246987	0	0	1.4545771076494542	1.8919790640432983	RAMP2;BTG1;STIM1;CHI3L1;THBS1
bicellular tight junction assembly (GO:0070830)	3/53	0.27320745424335835	0.579767124246987	0	0	1.692298682284041	2.1957979298924415	RAMP2;MICALL2;CRB3
epidermal cell differentiation (GO:0009913)	3/53	0.27320745424335835	0.579767124246987	0	0	1.692298682284041	2.1957979298924415	CSTA;JAG1;CASP3
positive regulation of B cell activation (GO:0050871)	3/53	0.27320745424335835	0.579767124246987	0	0	1.692298682284041	2.1957979298924415	CD74;MMP14;RIF1
positive regulation of chemokine production (GO:0032722)	3/53	0.27320745424335835	0.579767124246987	0	0	1.692298682284041	2.1957979298924415	CD74;EGR1;C5
positive regulation of macroautophagy (GO:0016239)	3/53	0.27320745424335835	0.579767124246987	0	0	1.692298682284041	2.1957979298924415	UVRAG;PINK1;IKBKG
positive regulation of phagocytosis (GO:0050766)	3/53	0.27320745424335835	0.579767124246987	0	0	1.692298682284041	2.1957979298924415	C3;RAB31;APOA1
regulation of DNA replication (GO:0006275)	3/53	0.27320745424335835	0.579767124246987	0	0	1.692298682284041	2.1957979298924415	CCNA2;PDS5A;S100A11
artery morphogenesis (GO:0048844)	2/30	0.2750573868407418	0.579767124246987	0	0	2.013993316624896	2.599613277924729	JAG1;LRP1
cardiac muscle cell action potential (GO:0086001)	2/30	0.2750573868407418	0.579767124246987	0	0	2.013993316624896	2.599613277924729	YWHAE;SCN1B
cell projection organization (GO:0030030)	2/30	0.2750573868407418	0.579767124246987	0	0	2.013993316624896	2.599613277924729	GSN;RAC3
establishment of spindle orientation (GO:0051294)	2/30	0.2750573868407418	0.579767124246987	0	0	2.013993316624896	2.599613277924729	SAPCD2;PLK1
fatty-acyl-CoA biosynthetic process (GO:0046949)	2/30	0.2750573868407418	0.579767124246987	0	0	2.013993316624896	2.599613277924729	GCDH;SCD
Golgi to plasma membrane protein transport (GO:0043001)	2/30	0.2750573868407418	0.579767124246987	0	0	2.013993316624896	2.599613277924729	KRT18;RAB31
histone H3-K4 methylation (GO:0051568)	2/30	0.2750573868407418	0.579767124246987	0	0	2.013993316624896	2.599613277924729	WDR82;SETMAR
long-chain fatty acid biosynthetic process (GO:0042759)	2/30	0.2750573868407418	0.579767124246987	0	0	2.013993316624896	2.599613277924729	EPHX2;FADS1
mRNA splice site selection (GO:0006376)	2/30	0.2750573868407418	0.579767124246987	0	0	2.013993316624896	2.599613277924729	SRSF6;SF1
negative regulation of cytoskeleton organization (GO:0051494)	2/30	0.2750573868407418	0.579767124246987	0	0	2.013993316624896	2.599613277924729	PFN1;KANK4
negative regulation of Notch signaling pathway (GO:0045746)	2/30	0.2750573868407418	0.579767124246987	0	0	2.013993316624896	2.599613277924729	MMP14;DLK1
phosphatidylcholine acyl-chain remodeling (GO:0036151)	2/30	0.2750573868407418	0.579767124246987	0	0	2.013993316624896	2.599613277924729	TMEM86B;PLA2G2A
protein N-linked glycosylation via asparagine (GO:0018279)	2/30	0.2750573868407418	0.579767124246987	0	0	2.013993316624896	2.599613277924729	LMAN1;DPM2
regulation of striated muscle contraction (GO:0006942)	2/30	0.2750573868407418	0.579767124246987	0	0	2.013993316624896	2.599613277924729	MYBPH;CALM1
snRNA 3'-end processing (GO:0034472)	2/30	0.2750573868407418	0.579767124246987	0	0	2.013993316624896	2.599613277924729	EXOSC8;EXOSC2
zinc ion homeostasis (GO:0055069)	2/30	0.2750573868407418	0.579767124246987	0	0	2.013993316624896	2.599613277924729	SLC39A13;SLC39A4
positive regulation of protein kinase activity (GO:0045860)	7/154	0.2777261647973108	0.5815085850435822	0	0	1.3442036608457817	1.7220857496642317	EGR1;PAK1;RELN;TAOK3;MMD;CALM1;AGT
negative regulation of apoptotic signaling pathway (GO:2001234)	4/78	0.27905289590162935	0.5815085850435822	0	0	1.5249266862170088	1.9463461598959537	LGALS3;PINK1;THBS1;HERPUD1
inorganic anion transport (GO:0015698)	3/54	0.28259582011833523	0.5815085850435822	0	0	1.6590302299543536	2.096578880543832	SLC26A9;CLIC1;ANO5
regulation of cellular amino acid metabolic process (GO:0006521)	3/54	0.28259582011833523	0.5815085850435822	0	0	1.6590302299543536	2.096578880543832	PSMC6;ODC1;PSMB10
regulation of megakaryocyte differentiation (GO:0045652)	3/54	0.28259582011833523	0.5815085850435822	0	0	1.6590302299543536	2.096578880543832	TESC;MYL9;THBS1
translational elongation (GO:0006414)	5/104	0.2855912312811025	0.5815085850435822	0	0	1.4250433853958082	1.78585546660101	MRPL52;MRPS35;MRPS25;MRPL48;MRPL33
regulation of cellular response to heat (GO:1900034)	4/79	0.28674947127667394	0.5815085850435822	0	0	1.504516129032258	1.8793608564058197	YWHAE;NUP205;DNAJC7;MAPK3
cardiac muscle cell action potential involved in contraction (GO:0086002)	2/31	0.28789454214845456	0.5815085850435822	0	0	1.9444444444444444	2.4211464647213927	GPD1L;SCN1B
cellular nitrogen compound biosynthetic process (GO:0044271)	2/31	0.28789454214845456	0.5815085850435822	0	0	1.9444444444444444	2.4211464647213927	CYB5B;GCHFR
embryonic skeletal system morphogenesis (GO:0048704)	2/31	0.28789454214845456	0.5815085850435822	0	0	1.9444444444444444	2.4211464647213927	COL2A1;HOXA3
negative regulation of osteoblast differentiation (GO:0045668)	2/31	0.28789454214845456	0.5815085850435822	0	0	1.9444444444444444	2.4211464647213927	SKI;HDAC7
organelle transport along microtubule (GO:0072384)	2/31	0.28789454214845456	0.5815085850435822	0	0	1.9444444444444444	2.4211464647213927	RAB1A;RAB6A
peptide cross-linking (GO:0018149)	2/31	0.28789454214845456	0.5815085850435822	0	0	1.9444444444444444	2.4211464647213927	CSTA;THBS1
peptidyl-asparagine modification (GO:0018196)	2/31	0.28789454214845456	0.5815085850435822	0	0	1.9444444444444444	2.4211464647213927	LMAN1;DPM2
phospholipid translocation (GO:0045332)	2/31	0.28789454214845456	0.5815085850435822	0	0	1.9444444444444444	2.4211464647213927	ATP10D;ATP9A
positive regulation of locomotion (GO:0040017)	2/31	0.28789454214845456	0.5815085850435822	0	0	1.9444444444444444	2.4211464647213927	RARRES2;THBS1
positive regulation of mononuclear cell migration (GO:0071677)	2/31	0.28789454214845456	0.5815085850435822	0	0	1.9444444444444444	2.4211464647213927	LGALS3;C1QBP
regulation of developmental growth (GO:0048638)	2/31	0.28789454214845456	0.5815085850435822	0	0	1.9444444444444444	2.4211464647213927	AGR2;FGFR3
regulation of transmembrane receptor protein serine/threonine kinase signaling pathway (GO:0090092)	2/31	0.28789454214845456	0.5815085850435822	0	0	1.9444444444444444	2.4211464647213927	TWSG1;FSTL3
vitamin transport (GO:0051180)	2/31	0.28789454214845456	0.5815085850435822	0	0	1.9444444444444444	2.4211464647213927	SLC23A1;APOA1
G2/M transition of mitotic cell cycle (GO:0000086)	6/130	0.28811822608279397	0.5815085850435822	0	0	1.3655123339658444	1.699222213416621	YWHAE;CCNA2;TUBA1A;PLK1;PHLDA1;NES
interstrand cross-link repair (GO:0036297)	3/55	0.2920114317998168	0.5815085850435822	0	0	1.6270413334835003	2.002826586772353	DCLRE1B;UBE2T;XRCC3
pyruvate metabolic process (GO:0006090)	3/55	0.2920114317998168	0.5815085850435822	0	0	1.6270413334835003	2.002826586772353	PC;PKLR;PCK1
mitochondrial translation (GO:0032543)	5/105	0.29226238879346866	0.5815085850435822	0	0	1.41071953010279	1.735330733056239	MRPL52;MRPS35;MRPS25;MRPL48;MRPL33
cell cycle G2/M phase transition (GO:0044839)	6/131	0.29407374119038954	0.5815085850435822	0	0	1.3545176470588236	1.657827635593315	YWHAE;CCNA2;TUBA1A;PLK1;PHLDA1;NES
regulation of fat cell differentiation (GO:0045598)	4/80	0.2944759638515768	0.5815085850435822	0	0	1.484642691773422	1.8150616456021056	CEBPB;RARRES2;RORC;TAF8
regulation of protein localization to plasma membrane (GO:1903076)	4/80	0.2944759638515768	0.5815085850435822	0	0	1.484642691773422	1.8150616456021056	LGALS3;MMP14;LRP1;AGR2
acetyl-CoA biosynthetic process (GO:0006085)	1/10	0.2946772403029134	0.5815085850435822	0	0	3.1313868613138687	3.8261621383662483	MLYCD
adherens junction assembly (GO:0034333)	1/10	0.2946772403029134	0.5815085850435822	0	0	3.1313868613138687	3.8261621383662483	RAMP2
adrenal gland development (GO:0030325)	1/10	0.2946772403029134	0.5815085850435822	0	0	3.1313868613138687	3.8261621383662483	WNT11
B cell homeostasis (GO:0001782)	1/10	0.2946772403029134	0.5815085850435822	0	0	3.1313868613138687	3.8261621383662483	TNFAIP3
cellular response to dopamine (GO:1903351)	1/10	0.2946772403029134	0.5815085850435822	0	0	3.1313868613138687	3.8261621383662483	MAPK3
cellular response to oxidised low-density lipoprotein particle stimulus (GO:0140052)	1/10	0.2946772403029134	0.5815085850435822	0	0	3.1313868613138687	3.8261621383662483	CD68
dicarboxylic acid biosynthetic process (GO:0043650)	1/10	0.2946772403029134	0.5815085850435822	0	0	3.1313868613138687	3.8261621383662483	GLUD1
endothelium development (GO:0003158)	1/10	0.2946772403029134	0.5815085850435822	0	0	3.1313868613138687	3.8261621383662483	JAG1
fatty acid beta-oxidation using acyl-CoA dehydrogenase (GO:0033539)	1/10	0.2946772403029134	0.5815085850435822	0	0	3.1313868613138687	3.8261621383662483	GCDH
formation of translation preinitiation complex (GO:0001731)	1/10	0.2946772403029134	0.5815085850435822	0	0	3.1313868613138687	3.8261621383662483	EIF4B
glycine transport (GO:0015816)	1/10	0.2946772403029134	0.5815085850435822	0	0	3.1313868613138687	3.8261621383662483	SLC36A1
glycosphingolipid catabolic process (GO:0046479)	1/10	0.2946772403029134	0.5815085850435822	0	0	3.1313868613138687	3.8261621383662483	HEXA
immunoglobulin mediated immune response (GO:0016064)	1/10	0.2946772403029134	0.5815085850435822	0	0	3.1313868613138687	3.8261621383662483	CD74
lipoprotein transport (GO:0042953)	1/10	0.2946772403029134	0.5815085850435822	0	0	3.1313868613138687	3.8261621383662483	LRP1
long-chain fatty acid import into cell (GO:0044539)	1/10	0.2946772403029134	0.5815085850435822	0	0	3.1313868613138687	3.8261621383662483	SLC2A1
myelin assembly (GO:0032288)	1/10	0.2946772403029134	0.5815085850435822	0	0	3.1313868613138687	3.8261621383662483	CNTNAP1
myeloid dendritic cell differentiation (GO:0043011)	1/10	0.2946772403029134	0.5815085850435822	0	0	3.1313868613138687	3.8261621383662483	DHRS2
negative regulation of alpha-beta T cell proliferation (GO:0046642)	1/10	0.2946772403029134	0.5815085850435822	0	0	3.1313868613138687	3.8261621383662483	TWSG1
negative regulation of establishment of protein localization (GO:1904950)	1/10	0.2946772403029134	0.5815085850435822	0	0	3.1313868613138687	3.8261621383662483	DNAJA1
negative regulation of glycolytic process (GO:0045820)	1/10	0.2946772403029134	0.5815085850435822	0	0	3.1313868613138687	3.8261621383662483	NUPR1
negative regulation of heterotypic cell-cell adhesion (GO:0034115)	1/10	0.2946772403029134	0.5815085850435822	0	0	3.1313868613138687	3.8261621383662483	APOA1
negative regulation of hormone secretion (GO:0046888)	1/10	0.2946772403029134	0.5815085850435822	0	0	3.1313868613138687	3.8261621383662483	IL11
negative regulation of inclusion body assembly (GO:0090084)	1/10	0.2946772403029134	0.5815085850435822	0	0	3.1313868613138687	3.8261621383662483	DNAJB2
negative regulation of lipopolysaccharide-mediated signaling pathway (GO:0031665)	1/10	0.2946772403029134	0.5815085850435822	0	0	3.1313868613138687	3.8261621383662483	TRIB1
negative regulation of peptidyl-lysine acetylation (GO:2000757)	1/10	0.2946772403029134	0.5815085850435822	0	0	3.1313868613138687	3.8261621383662483	TAF7
negative regulation of purine nucleotide metabolic process (GO:1900543)	1/10	0.2946772403029134	0.5815085850435822	0	0	3.1313868613138687	3.8261621383662483	NUPR1
negative regulation of receptor binding (GO:1900121)	1/10	0.2946772403029134	0.5815085850435822	0	0	3.1313868613138687	3.8261621383662483	PTPRF
negative regulation of transmembrane transport (GO:0034763)	1/10	0.2946772403029134	0.5815085850435822	0	0	3.1313868613138687	3.8261621383662483	THBS1
negative regulation of viral-induced cytoplasmic pattern recognition receptor signaling pathway (GO:0039532)	1/10	0.2946772403029134	0.5815085850435822	0	0	3.1313868613138687	3.8261621383662483	C1QBP
negative regulation of voltage-gated calcium channel activity (GO:1901386)	1/10	0.2946772403029134	0.5815085850435822	0	0	3.1313868613138687	3.8261621383662483	CALM1
neuron projection regeneration (GO:0031102)	1/10	0.2946772403029134	0.5815085850435822	0	0	3.1313868613138687	3.8261621383662483	RTN4RL2
neuron remodeling (GO:0016322)	1/10	0.2946772403029134	0.5815085850435822	0	0	3.1313868613138687	3.8261621383662483	C3
nuclear mRNA surveillance (GO:0071028)	1/10	0.2946772403029134	0.5815085850435822	0	0	3.1313868613138687	3.8261621383662483	EXOSC8
nuclear pore complex assembly (GO:0051292)	1/10	0.2946772403029134	0.5815085850435822	0	0	3.1313868613138687	3.8261621383662483	NUP205
nucleic acid transport (GO:0050657)	1/10	0.2946772403029134	0.5815085850435822	0	0	3.1313868613138687	3.8261621383662483	ATXN2
pinocytosis (GO:0006907)	1/10	0.2946772403029134	0.5815085850435822	0	0	3.1313868613138687	3.8261621383662483	SNX5
positive regulation of circadian rhythm (GO:0042753)	1/10	0.2946772403029134	0.5815085850435822	0	0	3.1313868613138687	3.8261621383662483	RORC
positive regulation of coagulation (GO:0050820)	1/10	0.2946772403029134	0.5815085850435822	0	0	3.1313868613138687	3.8261621383662483	THBS1
positive regulation of dendritic spine morphogenesis (GO:0061003)	1/10	0.2946772403029134	0.5815085850435822	0	0	3.1313868613138687	3.8261621383662483	RELN
positive regulation of establishment of protein localization to telomere (GO:1904851)	1/10	0.2946772403029134	0.5815085850435822	0	0	3.1313868613138687	3.8261621383662483	CCT6A
positive regulation of hemostasis (GO:1900048)	1/10	0.2946772403029134	0.5815085850435822	0	0	3.1313868613138687	3.8261621383662483	THBS1
positive regulation of keratinocyte migration (GO:0051549)	1/10	0.2946772403029134	0.5815085850435822	0	0	3.1313868613138687	3.8261621383662483	MAPRE2
positive regulation of monocyte differentiation (GO:0045657)	1/10	0.2946772403029134	0.5815085850435822	0	0	3.1313868613138687	3.8261621383662483	CD74
positive regulation of rRNA processing (GO:2000234)	1/10	0.2946772403029134	0.5815085850435822	0	0	3.1313868613138687	3.8261621383662483	UTP15
positive regulation of transcription by RNA polymerase III (GO:0045945)	1/10	0.2946772403029134	0.5815085850435822	0	0	3.1313868613138687	3.8261621383662483	CHD8
positive regulation of vasculogenesis (GO:2001214)	1/10	0.2946772403029134	0.5815085850435822	0	0	3.1313868613138687	3.8261621383662483	CEACAM1
primary miRNA processing (GO:0031053)	1/10	0.2946772403029134	0.5815085850435822	0	0	3.1313868613138687	3.8261621383662483	DROSHA
production of siRNA involved in RNA interference (GO:0030422)	1/10	0.2946772403029134	0.5815085850435822	0	0	3.1313868613138687	3.8261621383662483	DROSHA
protein insertion into ER membrane by stop-transfer membrane-anchor sequence (GO:0045050)	1/10	0.2946772403029134	0.5815085850435822	0	0	3.1313868613138687	3.8261621383662483	EMC3
protein O-linked glycosylation via serine (GO:0018242)	1/10	0.2946772403029134	0.5815085850435822	0	0	3.1313868613138687	3.8261621383662483	POGLUT1
protein prenylation (GO:0018342)	1/10	0.2946772403029134	0.5815085850435822	0	0	3.1313868613138687	3.8261621383662483	PTAR1
regulation of bile acid biosynthetic process (GO:0070857)	1/10	0.2946772403029134	0.5815085850435822	0	0	3.1313868613138687	3.8261621383662483	STAR
regulation of carbohydrate biosynthetic process (GO:0043255)	1/10	0.2946772403029134	0.5815085850435822	0	0	3.1313868613138687	3.8261621383662483	GNMT
regulation of cell-cell adhesion involved in gastrulation (GO:0070587)	1/10	0.2946772403029134	0.5815085850435822	0	0	3.1313868613138687	3.8261621383662483	APOA1
regulation of cell-cell adhesion mediated by integrin (GO:0033632)	1/10	0.2946772403029134	0.5815085850435822	0	0	3.1313868613138687	3.8261621383662483	ADA
regulation of epithelial cell apoptotic process (GO:1904035)	1/10	0.2946772403029134	0.5815085850435822	0	0	3.1313868613138687	3.8261621383662483	NUPR1
regulation of hair cycle (GO:0042634)	1/10	0.2946772403029134	0.5815085850435822	0	0	3.1313868613138687	3.8261621383662483	PER1
regulation of high voltage-gated calcium channel activity (GO:1901841)	1/10	0.2946772403029134	0.5815085850435822	0	0	3.1313868613138687	3.8261621383662483	CALM1
regulation of histone phosphorylation (GO:0033127)	1/10	0.2946772403029134	0.5815085850435822	0	0	3.1313868613138687	3.8261621383662483	MAPK3
regulation of low-density lipoprotein particle clearance (GO:0010988)	1/10	0.2946772403029134	0.5815085850435822	0	0	3.1313868613138687	3.8261621383662483	APOC3
regulation of macrophage migration (GO:1905521)	1/10	0.2946772403029134	0.5815085850435822	0	0	3.1313868613138687	3.8261621383662483	MST1
regulation of memory T cell differentiation (GO:0043380)	1/10	0.2946772403029134	0.5815085850435822	0	0	3.1313868613138687	3.8261621383662483	PCK1
regulation of microtubule nucleation (GO:0010968)	1/10	0.2946772403029134	0.5815085850435822	0	0	3.1313868613138687	3.8261621383662483	PAK1
regulation of podosome assembly (GO:0071801)	1/10	0.2946772403029134	0.5815085850435822	0	0	3.1313868613138687	3.8261621383662483	GSN
regulation of receptor binding (GO:1900120)	1/10	0.2946772403029134	0.5815085850435822	0	0	3.1313868613138687	3.8261621383662483	PTPRF
regulation of RNA polymerase II transcription preinitiation complex assembly (GO:0045898)	1/10	0.2946772403029134	0.5815085850435822	0	0	3.1313868613138687	3.8261621383662483	PSMC6
regulation of store-operated calcium entry (GO:2001256)	1/10	0.2946772403029134	0.5815085850435822	0	0	3.1313868613138687	3.8261621383662483	STIM1
regulation of tau-protein kinase activity (GO:1902947)	1/10	0.2946772403029134	0.5815085850435822	0	0	3.1313868613138687	3.8261621383662483	EGR1
removal of superoxide radicals (GO:0019430)	1/10	0.2946772403029134	0.5815085850435822	0	0	3.1313868613138687	3.8261621383662483	APOA4
renal filtration (GO:0097205)	1/10	0.2946772403029134	0.5815085850435822	0	0	3.1313868613138687	3.8261621383662483	SULF2
response to dopamine (GO:1903350)	1/10	0.2946772403029134	0.5815085850435822	0	0	3.1313868613138687	3.8261621383662483	MAPK3
response to laminar fluid shear stress (GO:0034616)	1/10	0.2946772403029134	0.5815085850435822	0	0	3.1313868613138687	3.8261621383662483	SREBF2
RNA polymerase II preinitiation complex assembly (GO:0051123)	1/10	0.2946772403029134	0.5815085850435822	0	0	3.1313868613138687	3.8261621383662483	TAF7
SNARE complex assembly (GO:0035493)	1/10	0.2946772403029134	0.5815085850435822	0	0	3.1313868613138687	3.8261621383662483	UVRAG
telomeric loop disassembly (GO:0090657)	1/10	0.2946772403029134	0.5815085850435822	0	0	3.1313868613138687	3.8261621383662483	XRCC3
UV protection (GO:0009650)	1/10	0.2946772403029134	0.5815085850435822	0	0	3.1313868613138687	3.8261621383662483	CAT
positive regulation of multicellular organismal process (GO:0051240)	14/345	0.2977604650384217	0.5865164761368431	0	0	1.19480110775428	1.4474608283601818	FGB;CEBPB;RIF1;LRP1;MST1;FGG;APOA5;AGPAT2;AGT;SYDE1;GATM;FABP5;SCD;C1QBP
cellular response to peptide hormone stimulus (GO:0071375)	5/106	0.29896035527238063	0.5865164761368431	0	0	1.3966793155086434	1.6864124860433058	CEACAM1;RAB31;PKLR;INSIG2;PCK1
cellular response to starvation (GO:0009267)	7/158	0.29935075457867905	0.5865164761368431	0	0	1.308322523383628	1.5780192136927285	KLF10;ATP6V0B;CEBPB;SIK2;FADS1;SREBF2;MAPK3
T cell receptor signaling pathway (GO:0050852)	7/158	0.29935075457867905	0.5865164761368431	0	0	1.308322523383628	1.5780192136927285	PAK1;PSMC6;INPP5D;HLA-A;IKBKG;TNFRSF21;PSMB10
ERBB2 signaling pathway (GO:0038128)	2/32	0.3007052334247795	0.5865164761368431	0	0	1.87953216374269	2.2584924321569515	ERBB2;STUB1
GPI anchor biosynthetic process (GO:0006506)	2/32	0.3007052334247795	0.5865164761368431	0	0	1.87953216374269	2.2584924321569515	PIGS;DPM2
long-chain fatty acid transport (GO:0015909)	2/32	0.3007052334247795	0.5865164761368431	0	0	1.87953216374269	2.2584924321569515	CPT1A;FABP5
modulation by host of symbiont process (GO:0051851)	2/32	0.3007052334247795	0.5865164761368431	0	0	1.87953216374269	2.2584924321569515	SAP30BP;RRP1B
negative regulation of cell-matrix adhesion (GO:0001953)	2/32	0.3007052334247795	0.5865164761368431	0	0	1.87953216374269	2.2584924321569515	JAG1;THBS1
negative regulation of developmental growth (GO:0048640)	2/32	0.3007052334247795	0.5865164761368431	0	0	1.87953216374269	2.2584924321569515	GDF15;FGFR3
regulation of cell migration involved in sprouting angiogenesis (GO:0090049)	2/32	0.3007052334247795	0.5865164761368431	0	0	1.87953216374269	2.2584924321569515	THBS1;HDAC7
regulation of cellular amide metabolic process (GO:0034248)	2/32	0.3007052334247795	0.5865164761368431	0	0	1.87953216374269	2.2584924321569515	ATXN2;NOLC1
regulation of chemotaxis (GO:0050920)	2/32	0.3007052334247795	0.5865164761368431	0	0	1.87953216374269	2.2584924321569515	RARRES2;THBS1
regulation of transcription involved in G1/S transition of mitotic cell cycle (GO:0000083)	2/32	0.3007052334247795	0.5865164761368431	0	0	1.87953216374269	2.2584924321569515	CDC45;CCNE1
transcription initiation from RNA polymerase I promoter (GO:0006361)	2/32	0.3007052334247795	0.5865164761368431	0	0	1.87953216374269	2.2584924321569515	TAF1C;MAPK3
autophagosome organization (GO:1905037)	3/56	0.3014477527179633	0.5865164761368431	0	0	1.5962595651813587	1.9141683359076287	RAB1A;ATG9A;ULK3
nuclear-transcribed mRNA catabolic process, deadenylation-dependent decay (GO:0000288)	3/56	0.3014477527179633	0.5865164761368431	0	0	1.5962595651813587	1.9141683359076287	PDE12;EXOSC8;EXOSC2
peptidyl-tyrosine modification (GO:0018212)	3/56	0.3014477527179633	0.5865164761368431	0	0	1.5962595651813587	1.9141683359076287	RELN;ERBB2;FGFR3
positive regulation of interleukin-1 beta production (GO:0032731)	3/56	0.3014477527179633	0.5865164761368431	0	0	1.5962595651813587	1.9141683359076287	EGR1;NLRP1;TMEM106A
protein-containing complex disassembly (GO:0032984)	3/56	0.3014477527179633	0.5865164761368431	0	0	1.5962595651813587	1.9141683359076287	UVRAG;CSNK1A1;LIX1L
regulation of ATP metabolic process (GO:1903578)	3/56	0.3014477527179633	0.5865164761368431	0	0	1.5962595651813587	1.9141683359076287	NUP205;GCKR;PINK1
telomere maintenance (GO:0000723)	3/56	0.3014477527179633	0.5865164761368431	0	0	1.5962595651813587	1.9141683359076287	DCLRE1B;RIF1;XRCC3
tight junction assembly (GO:0120192)	3/56	0.3014477527179633	0.5865164761368431	0	0	1.5962595651813587	1.9141683359076287	RAMP2;MICALL2;CRB3
activation of cysteine-type endopeptidase activity involved in apoptotic process (GO:0006919)	4/81	0.3022286507455327	0.5873187255646419	0	0	1.4652854476901398	1.7533186982335862	MTCH1;TNFSF10;TNFRSF10B;NLRP1
regulation of interleukin-8 production (GO:0032677)	4/81	0.3022286507455327	0.5873187255646419	0	0	1.4652854476901398	1.7533186982335862	RAB1A;CD74;BCL3;CHI3L1
protein K48-linked ubiquitination (GO:0070936)	3/57	0.3108984432135193	0.5881229977966138	0	0	1.5666178623718887	1.8302623676929188	FBXO38;UBE2T;TNFAIP3
exonucleolytic catabolism of deadenylated mRNA (GO:0043928)	2/33	0.31347618949951905	0.5881229977966138	0	0	1.8188077721184681	2.1098749853413197	EXOSC8;EXOSC2
mitotic G2 DNA damage checkpoint signaling (GO:0007095)	2/33	0.31347618949951905	0.5881229977966138	0	0	1.8188077721184681	2.1098749853413197	TAOK3;PLK1
muscle cell development (GO:0055001)	2/33	0.31347618949951905	0.5881229977966138	0	0	1.8188077721184681	2.1098749853413197	RAMP2;SDC1
negative regulation of smooth muscle cell proliferation (GO:0048662)	2/33	0.31347618949951905	0.5881229977966138	0	0	1.8188077721184681	2.1098749853413197	TNFAIP3;TRIB1
neuron projection extension (GO:1990138)	2/33	0.31347618949951905	0.5881229977966138	0	0	1.8188077721184681	2.1098749853413197	NRP2;ALCAM
positive regulation of ATP metabolic process (GO:1903580)	2/33	0.31347618949951905	0.5881229977966138	0	0	1.8188077721184681	2.1098749853413197	PINK1;NUPR1
positive regulation of histone modification (GO:0031058)	2/33	0.31347618949951905	0.5881229977966138	0	0	1.8188077721184681	2.1098749853413197	SAP30BP;MAPK3
positive regulation of organelle organization (GO:0010638)	2/33	0.31347618949951905	0.5881229977966138	0	0	1.8188077721184681	2.1098749853413197	LMAN1;UVRAG
positive regulation of telomere maintenance via telomerase (GO:0032212)	2/33	0.31347618949951905	0.5881229977966138	0	0	1.8188077721184681	2.1098749853413197	CCT6A;MAPK3
regulation of histone acetylation (GO:0035065)	2/33	0.31347618949951905	0.5881229977966138	0	0	1.8188077721184681	2.1098749853413197	TAF7;MAPK3
regulation of neurotransmitter secretion (GO:0046928)	2/33	0.31347618949951905	0.5881229977966138	0	0	1.8188077721184681	2.1098749853413197	KCNMB4;CPLX2
very long-chain fatty acid metabolic process (GO:0000038)	2/33	0.31347618949951905	0.5881229977966138	0	0	1.8188077721184681	2.1098749853413197	ACOX1;ACOT1
positive regulation of GTPase activity (GO:0043547)	9/214	0.31410984522275875	0.5881229977966138	0	0	1.2391901142054256	1.4349976776890687	SYDE1;WNT11;ARHGEF26;TBC1D5;RALGAPA2;ERBB2;SNX13;PKP4;MAPRE2
cellular response to DNA damage stimulus (GO:0006974)	14/350	0.31614974257150963	0.5881229977966138	0	0	1.1767113095238095	1.3550293279537657	TOP2A;UVRAG;RIF1;INTS3;XRCC3;CIDEB;PDS5A;MAPK12;PAK1;TAOK3;UBE2T;BCL3;IKBKG;MAPK3
positive regulation of plasma membrane bounded cell projection assembly (GO:0120034)	4/83	0.3177980085128501	0.5881229977966138	0	0	1.4280411299602807	1.6370196569780848	ANLN;AKIRIN1;EPS8L2;PFN1
regulation of mitotic cell cycle phase transition (GO:1901990)	8/188	0.31786986811002677	0.5881229977966138	0	0	1.2542772861356932	1.4375437537679292	YWHAE;ANLN;TUBA1A;PSMC6;PLK1;BUB1B;MAD2L1BP;PSMB10
positive regulation of cell migration (GO:0030335)	11/269	0.3188653688321798	0.5881229977966138	0	0	1.2036520241171405	1.3757577814293733	FERMT1;SYDE1;MMP14;PAK1;WNT11;C1QBP;RDX;PFN1;RHOC;THBS1;S100A11
actin filament depolymerization (GO:0030042)	1/11	0.3188818764331813	0.5881229977966138	0	0	2.818102189781022	3.2209063245556777	GSN
actin filament network formation (GO:0051639)	1/11	0.3188818764331813	0.5881229977966138	0	0	2.818102189781022	3.2209063245556777	COBL
alcohol catabolic process (GO:0046164)	1/11	0.3188818764331813	0.5881229977966138	0	0	2.818102189781022	3.2209063245556777	CYP27A1
aminoglycan metabolic process (GO:0006022)	1/11	0.3188818764331813	0.5881229977966138	0	0	2.818102189781022	3.2209063245556777	CLN6
B cell mediated immunity (GO:0019724)	1/11	0.3188818764331813	0.5881229977966138	0	0	2.818102189781022	3.2209063245556777	CD74
calcineurin-NFAT signaling cascade (GO:0033173)	1/11	0.3188818764331813	0.5881229977966138	0	0	2.818102189781022	3.2209063245556777	PPP3CC
camera-type eye morphogenesis (GO:0048593)	1/11	0.3188818764331813	0.5881229977966138	0	0	2.818102189781022	3.2209063245556777	SKI
cardiac muscle cell membrane repolarization (GO:0099622)	1/11	0.3188818764331813	0.5881229977966138	0	0	2.818102189781022	3.2209063245556777	YWHAE
carnitine shuttle (GO:0006853)	1/11	0.3188818764331813	0.5881229977966138	0	0	2.818102189781022	3.2209063245556777	CPT1A
cellular glucan metabolic process (GO:0006073)	1/11	0.3188818764331813	0.5881229977966138	0	0	2.818102189781022	3.2209063245556777	PPP1R3C
cellular response to superoxide (GO:0071451)	1/11	0.3188818764331813	0.5881229977966138	0	0	2.818102189781022	3.2209063245556777	APOA4
cellular response to UV-A (GO:0071492)	1/11	0.3188818764331813	0.5881229977966138	0	0	2.818102189781022	3.2209063245556777	TIMP1
central nervous system myelination (GO:0022010)	1/11	0.3188818764331813	0.5881229977966138	0	0	2.818102189781022	3.2209063245556777	CNTNAP1
detection of light stimulus involved in sensory perception (GO:0050962)	1/11	0.3188818764331813	0.5881229977966138	0	0	2.818102189781022	3.2209063245556777	REEP6
detection of light stimulus involved in visual perception (GO:0050908)	1/11	0.3188818764331813	0.5881229977966138	0	0	2.818102189781022	3.2209063245556777	REEP6
ER-associated misfolded protein catabolic process (GO:0071712)	1/11	0.3188818764331813	0.5881229977966138	0	0	2.818102189781022	3.2209063245556777	RNF185
establishment of endothelial intestinal barrier (GO:0090557)	1/11	0.3188818764331813	0.5881229977966138	0	0	2.818102189781022	3.2209063245556777	RAB1A
formation of extrachromosomal circular DNA (GO:0001325)	1/11	0.3188818764331813	0.5881229977966138	0	0	2.818102189781022	3.2209063245556777	XRCC3
glycerolipid metabolic process (GO:0046486)	1/11	0.3188818764331813	0.5881229977966138	0	0	2.818102189781022	3.2209063245556777	PNPLA3
Golgi inheritance (GO:0048313)	1/11	0.3188818764331813	0.5881229977966138	0	0	2.818102189781022	3.2209063245556777	GOLGA2
interleukin-35-mediated signaling pathway (GO:0070757)	1/11	0.3188818764331813	0.5881229977966138	0	0	2.818102189781022	3.2209063245556777	CANX
lipoprotein biosynthetic process (GO:0042158)	1/11	0.3188818764331813	0.5881229977966138	0	0	2.818102189781022	3.2209063245556777	PORCN
lipoprotein localization (GO:0044872)	1/11	0.3188818764331813	0.5881229977966138	0	0	2.818102189781022	3.2209063245556777	LRP1
miRNA mediated inhibition of translation (GO:0035278)	1/11	0.3188818764331813	0.5881229977966138	0	0	2.818102189781022	3.2209063245556777	TRIM71
negative regulation of bone remodeling (GO:0046851)	1/11	0.3188818764331813	0.5881229977966138	0	0	2.818102189781022	3.2209063245556777	TNFAIP3
negative regulation of calcium ion transmembrane transport (GO:1903170)	1/11	0.3188818764331813	0.5881229977966138	0	0	2.818102189781022	3.2209063245556777	YWHAE
negative regulation of defense response to virus (GO:0050687)	1/11	0.3188818764331813	0.5881229977966138	0	0	2.818102189781022	3.2209063245556777	C1QBP
negative regulation of oxidative stress-induced neuron death (GO:1903204)	1/11	0.3188818764331813	0.5881229977966138	0	0	2.818102189781022	3.2209063245556777	PINK1
negative regulation of platelet-derived growth factor receptor signaling pathway (GO:0010642)	1/11	0.3188818764331813	0.5881229977966138	0	0	2.818102189781022	3.2209063245556777	LRP1
negative regulation of programmed necrotic cell death (GO:0062099)	1/11	0.3188818764331813	0.5881229977966138	0	0	2.818102189781022	3.2209063245556777	NUPR1
negative regulation of receptor signaling pathway via STAT (GO:1904893)	1/11	0.3188818764331813	0.5881229977966138	0	0	2.818102189781022	3.2209063245556777	BCL3
negative regulation of response to cytokine stimulus (GO:0060761)	1/11	0.3188818764331813	0.5881229977966138	0	0	2.818102189781022	3.2209063245556777	APOA1
negative regulation of sprouting angiogenesis (GO:1903671)	1/11	0.3188818764331813	0.5881229977966138	0	0	2.818102189781022	3.2209063245556777	THBS1
negative regulation of translation, ncRNA-mediated (GO:0040033)	1/11	0.3188818764331813	0.5881229977966138	0	0	2.818102189781022	3.2209063245556777	TRIM71
Notch signaling involved in heart development (GO:0061314)	1/11	0.3188818764331813	0.5881229977966138	0	0	2.818102189781022	3.2209063245556777	JAG1
organophosphate catabolic process (GO:0046434)	1/11	0.3188818764331813	0.5881229977966138	0	0	2.818102189781022	3.2209063245556777	PNLIPRP2
PERK-mediated unfolded protein response (GO:0036499)	1/11	0.3188818764331813	0.5881229977966138	0	0	2.818102189781022	3.2209063245556777	HERPUD1
positive regulation of actin nucleation (GO:0051127)	1/11	0.3188818764331813	0.5881229977966138	0	0	2.818102189781022	3.2209063245556777	GSN
positive regulation of cytoplasmic transport (GO:1903651)	1/11	0.3188818764331813	0.5881229977966138	0	0	2.818102189781022	3.2209063245556777	RDX
positive regulation of dendrite development (GO:1900006)	1/11	0.3188818764331813	0.5881229977966138	0	0	2.818102189781022	3.2209063245556777	COBL
positive regulation of DNA-dependent DNA replication (GO:2000105)	1/11	0.3188818764331813	0.5881229977966138	0	0	2.818102189781022	3.2209063245556777	DBF4B
positive regulation of integrin activation (GO:0033625)	1/11	0.3188818764331813	0.5881229977966138	0	0	2.818102189781022	3.2209063245556777	FERMT1
positive regulation of interleukin-13 production (GO:0032736)	1/11	0.3188818764331813	0.5881229977966138	0	0	2.818102189781022	3.2209063245556777	PRKCZ
positive regulation of phospholipid transport (GO:2001140)	1/11	0.3188818764331813	0.5881229977966138	0	0	2.818102189781022	3.2209063245556777	APOA1
positive regulation of protein localization to Cajal body (GO:1904871)	1/11	0.3188818764331813	0.5881229977966138	0	0	2.818102189781022	3.2209063245556777	CCT6A
positive regulation of triglyceride biosynthetic process (GO:0010867)	1/11	0.3188818764331813	0.5881229977966138	0	0	2.818102189781022	3.2209063245556777	SCARB1
proteasome assembly (GO:0043248)	1/11	0.3188818764331813	0.5881229977966138	0	0	2.818102189781022	3.2209063245556777	PSMG2
protein localization to phagophore assembly site (GO:0034497)	1/11	0.3188818764331813	0.5881229977966138	0	0	2.818102189781022	3.2209063245556777	ATG9A
pyrimidine nucleoside salvage (GO:0043097)	1/11	0.3188818764331813	0.5881229977966138	0	0	2.818102189781022	3.2209063245556777	CDA
pyrimidine-containing compound salvage (GO:0008655)	1/11	0.3188818764331813	0.5881229977966138	0	0	2.818102189781022	3.2209063245556777	CDA
regulation of biosynthetic process (GO:0009889)	1/11	0.3188818764331813	0.5881229977966138	0	0	2.818102189781022	3.2209063245556777	PCK1
regulation of cardiac muscle cell apoptotic process (GO:0010665)	1/11	0.3188818764331813	0.5881229977966138	0	0	2.818102189781022	3.2209063245556777	NUPR1
regulation of CD4-positive, alpha-beta T cell proliferation (GO:2000561)	1/11	0.3188818764331813	0.5881229977966138	0	0	2.818102189781022	3.2209063245556777	TWSG1
regulation of coagulation (GO:0050818)	1/11	0.3188818764331813	0.5881229977966138	0	0	2.818102189781022	3.2209063245556777	PROC
regulation of cysteine-type endopeptidase activity involved in apoptotic signaling pathway (GO:2001267)	1/11	0.3188818764331813	0.5881229977966138	0	0	2.818102189781022	3.2209063245556777	GSN
regulation of endocytic recycling (GO:2001135)	1/11	0.3188818764331813	0.5881229977966138	0	0	2.818102189781022	3.2209063245556777	ATP9A
regulation of establishment of protein localization to telomere (GO:0070203)	1/11	0.3188818764331813	0.5881229977966138	0	0	2.818102189781022	3.2209063245556777	CCT6A
regulation of inclusion body assembly (GO:0090083)	1/11	0.3188818764331813	0.5881229977966138	0	0	2.818102189781022	3.2209063245556777	DNAJB2
regulation of mitochondrial fusion (GO:0010635)	1/11	0.3188818764331813	0.5881229977966138	0	0	2.818102189781022	3.2209063245556777	ZDHHC6
regulation of protein localization to Cajal body (GO:1904869)	1/11	0.3188818764331813	0.5881229977966138	0	0	2.818102189781022	3.2209063245556777	CCT6A
regulation of stress-activated protein kinase signaling cascade (GO:0070302)	1/11	0.3188818764331813	0.5881229977966138	0	0	2.818102189781022	3.2209063245556777	MAPK3
regulation of synapse maturation (GO:0090128)	1/11	0.3188818764331813	0.5881229977966138	0	0	2.818102189781022	3.2209063245556777	RELN
regulation of T cell apoptotic process (GO:0070232)	1/11	0.3188818764331813	0.5881229977966138	0	0	2.818102189781022	3.2209063245556777	LGALS3
regulation of T-helper 2 cell cytokine production (GO:2000551)	1/11	0.3188818764331813	0.5881229977966138	0	0	2.818102189781022	3.2209063245556777	PRKCZ
response to sterol (GO:0036314)	1/11	0.3188818764331813	0.5881229977966138	0	0	2.818102189781022	3.2209063245556777	RORC
t-circle formation (GO:0090656)	1/11	0.3188818764331813	0.5881229977966138	0	0	2.818102189781022	3.2209063245556777	XRCC3
telomere maintenance via recombination (GO:0000722)	1/11	0.3188818764331813	0.5881229977966138	0	0	2.818102189781022	3.2209063245556777	XRCC3
telomere maintenance via telomere trimming (GO:0090737)	1/11	0.3188818764331813	0.5881229977966138	0	0	2.818102189781022	3.2209063245556777	XRCC3
tryptophan catabolic process (GO:0006569)	1/11	0.3188818764331813	0.5881229977966138	0	0	2.818102189781022	3.2209063245556777	AFMID
UDP-N-acetylglucosamine biosynthetic process (GO:0006048)	1/11	0.3188818764331813	0.5881229977966138	0	0	2.818102189781022	3.2209063245556777	GNPNAT1
regulation of protein ubiquitination (GO:0031396)	5/109	0.31919105580057455	0.588352744266299	0	0	1.3561786964870666	1.5487091943581839	DNAJB2;DNAJA1;PINK1;TNFAIP3;STUB1
cellular iron ion homeostasis (GO:0006879)	3/58	0.3203573621624743	0.5887998346088844	0	0	1.5380540396645814	1.7507948283228874	TF;TFR2;HAMP
chordate embryonic development (GO:0043009)	3/58	0.3203573621624743	0.5887998346088844	0	0	1.5380540396645814	1.7507948283228874	TRIM71;WNT11;SULF2
positive regulation of mitotic cell cycle phase transition (GO:1901992)	3/58	0.3203573621624743	0.5887998346088844	0	0	1.5380540396645814	1.7507948283228874	CCND2;RDX;DBF4B
regulation of pathway-restricted SMAD protein phosphorylation (GO:0060393)	3/58	0.3203573621624743	0.5887998346088844	0	0	1.5380540396645814	1.7507948283228874	TWSG1;GDF15;INHBE
regulation of tumor necrosis factor-mediated signaling pathway (GO:0010803)	3/58	0.3203573621624743	0.5887998346088844	0	0	1.5380540396645814	1.7507948283228874	TNFAIP3;APOA1;IKBKG
negative regulation of transcription by RNA polymerase II (GO:0000122)	26/684	0.32248781210988514	0.592373865817985	0	0	1.116919959473151	1.264007076747148	DLX1;DLX2;CEBPB;RIF1;MAX;CHD8;RORC;DDX20;PHF21A;ZBTB2;C1QBP;TAF9B;KLF10;MYPOP;PLK1;RUNX3;SREBF2;NR2F6;SKI;KLF7;PER1;NR6A1;BHLHE40;ID3;TAF7;HAMP
regulation of GTPase activity (GO:0043087)	8/189	0.3229767609881617	0.5929302634039582	0	0	1.2472823872618524	1.4096472544709053	WNT11;RDX;ERBB2;PLXNB2;SNX13;PKP4;RRP1B;MAPRE2
anaphase-promoting complex-dependent catabolic process (GO:0031145)	4/84	0.3256075342772778	0.5941030556920474	0	0	1.410117302052786	1.582239752918673	PSMC6;PLK1;BUB1B;PSMB10
regulation of cytokinesis (GO:0032465)	4/84	0.3256075342772778	0.5941030556920474	0	0	1.410117302052786	1.582239752918673	UVRAG;PLK1;PKP4;CALM1
histone lysine methylation (GO:0034968)	2/34	0.3261950779271071	0.5941030556920474	0	0	1.7618786549707601	1.973761614754353	WDR82;SETMAR
organic cyclic compound biosynthetic process (GO:1901362)	2/34	0.3261950779271071	0.5941030556920474	0	0	1.7618786549707601	1.973761614754353	STAR;PYCR2
phosphatidylinositol 3-kinase signaling (GO:0014065)	2/34	0.3261950779271071	0.5941030556920474	0	0	1.7618786549707601	1.973761614754353	C1QBP;ERBB2
positive regulation of DNA binding (GO:0043388)	2/34	0.3261950779271071	0.5941030556920474	0	0	1.7618786549707601	1.973761614754353	SKI;NME1
positive regulation of epidermal growth factor receptor signaling pathway (GO:0045742)	2/34	0.3261950779271071	0.5941030556920474	0	0	1.7618786549707601	1.973761614754353	AGR2;AGT
positive regulation of pri-miRNA transcription by RNA polymerase II (GO:1902895)	2/34	0.3261950779271071	0.5941030556920474	0	0	1.7618786549707601	1.973761614754353	EGR1;TEAD1
positive regulation of release of sequestered calcium ion into cytosol (GO:0051281)	2/34	0.3261950779271071	0.5941030556920474	0	0	1.7618786549707601	1.973761614754353	GSTO1;CALM1
protein destabilization (GO:0031648)	2/34	0.3261950779271071	0.5941030556920474	0	0	1.7618786549707601	1.973761614754353	GSN;PLK1
regulation of myoblast differentiation (GO:0045661)	2/34	0.3261950779271071	0.5941030556920474	0	0	1.7618786549707601	1.973761614754353	AKIRIN1;BTG1
termination of RNA polymerase II transcription (GO:0006369)	2/34	0.3261950779271071	0.5941030556920474	0	0	1.7618786549707601	1.973761614754353	SNRPE;MED18
transcription by RNA polymerase I (GO:0006360)	2/34	0.3261950779271071	0.5941030556920474	0	0	1.7618786549707601	1.973761614754353	TAF1C;MAPK3
mitotic DNA damage checkpoint signaling (GO:0044773)	3/59	0.3298185680997442	0.5941030556920474	0	0	1.510510353482535	1.6754770702171824	TIPIN;TAOK3;PLK1
regulation of Wnt signaling pathway (GO:0030111)	5/111	0.33276853482443647	0.5941030556920474	0	0	1.330451888177763	1.4639070175695428	SKI;LRP1;KREMEN1;TNFAIP3;SULF2
Wnt signaling pathway, planar cell polarity pathway (GO:0060071)	4/85	0.3334289690325341	0.5941030556920474	0	0	1.3926360377973281	1.5295675649095222	WNT11;PSMC6;PFN1;PSMB10
cellular response to amyloid-beta (GO:1904646)	2/35	0.3388504567861294	0.5941030556920474	0	0	1.7083997873471557	1.8488240985220668	LRP1;ICAM1
cellular response to hydrogen peroxide (GO:0070301)	2/35	0.3388504567861294	0.5941030556920474	0	0	1.7083997873471557	1.8488240985220668	FABP1;TNFAIP3
cellular response to virus (GO:0098586)	2/35	0.3388504567861294	0.5941030556920474	0	0	1.7083997873471557	1.8488240985220668	EIF5A;RRP1B
lung development (GO:0030324)	2/35	0.3388504567861294	0.5941030556920474	0	0	1.7083997873471557	1.8488240985220668	WNT11;CHI3L1
negative regulation of epithelial cell migration (GO:0010633)	2/35	0.3388504567861294	0.5941030556920474	0	0	1.7083997873471557	1.8488240985220668	MCC;THBS1
negative regulation of organelle assembly (GO:1902116)	2/35	0.3388504567861294	0.5941030556920474	0	0	1.7083997873471557	1.8488240985220668	PINK1;NUPR1
negative regulation of T cell proliferation (GO:0042130)	2/35	0.3388504567861294	0.5941030556920474	0	0	1.7083997873471557	1.8488240985220668	CEBPB;TNFRSF21
nuclear-transcribed mRNA catabolic process, exonucleolytic (GO:0000291)	2/35	0.3388504567861294	0.5941030556920474	0	0	1.7083997873471557	1.8488240985220668	EXOSC8;EXOSC2
oxoacid metabolic process (GO:0043436)	2/35	0.3388504567861294	0.5941030556920474	0	0	1.7083997873471557	1.8488240985220668	SULT2A1;GNMT
positive regulation of cell cycle G1/S phase transition (GO:1902808)	2/35	0.3388504567861294	0.5941030556920474	0	0	1.7083997873471557	1.8488240985220668	CCND2;RDX
positive regulation of reproductive process (GO:2000243)	2/35	0.3388504567861294	0.5941030556920474	0	0	1.7083997873471557	1.8488240985220668	SYDE1;C1QBP
regulation of autophagosome assembly (GO:2000785)	2/35	0.3388504567861294	0.5941030556920474	0	0	1.7083997873471557	1.8488240985220668	PINK1;NUPR1
regulation of blood circulation (GO:1903522)	2/35	0.3388504567861294	0.5941030556920474	0	0	1.7083997873471557	1.8488240985220668	KCNMB4;AGT
regulation of mitotic spindle organization (GO:0060236)	2/35	0.3388504567861294	0.5941030556920474	0	0	1.7083997873471557	1.8488240985220668	PLK1;GNAI1
regulation of trans-synaptic signaling (GO:0099177)	2/35	0.3388504567861294	0.5941030556920474	0	0	1.7083997873471557	1.8488240985220668	RELN;FABP5
semaphorin-plexin signaling pathway (GO:0071526)	2/35	0.3388504567861294	0.5941030556920474	0	0	1.7083997873471557	1.8488240985220668	NRP2;PLXNB2
homophilic cell adhesion via plasma membrane adhesion molecules (GO:0007156)	3/60	0.33927631972557076	0.5941030556920474	0	0	1.4839331124296833	1.6040432538769354	CEACAM1;CDH2;PLXNB2
ribonucleoprotein complex biogenesis (GO:0022613)	3/60	0.33927631972557076	0.5941030556920474	0	0	1.4839331124296833	1.6040432538769354	GTF3A;HEATR3;GLUL
protein-containing complex subunit organization (GO:0043933)	5/112	0.3395774148476142	0.5941030556920474	0	0	1.317949140214363	1.4234553601852171	CD74;NUP205;SLC2A1;IKBKG;TEAD1
regulation of macroautophagy (GO:0016241)	5/112	0.3395774148476142	0.5941030556920474	0	0	1.317949140214363	1.4234553601852171	ATP6V0B;PINK1;CASP3;IKBKG;SNX5
positive regulation of macromolecule metabolic process (GO:0010604)	15/384	0.3400494203309765	0.5941030556920474	0	0	1.1477227290901821	1.2380075548502865	EGR1;CD74;RAMP2;GSN;TESC;EPHX2;RDX;SERPINB9;ACTA1;WNT11;TBC1D5;AGR2;ERP29;SLC26A9;MAPK3
glucose homeostasis (GO:0042593)	4/86	0.3412589052496151	0.5941030556920474	0	0	1.3755811458407838	1.47890632360876	KLF7;GCKR;ACSM2A;PCK1
positive regulation of endothelial cell migration (GO:0010595)	4/86	0.3412589052496151	0.5941030556920474	0	0	1.3755811458407838	1.47890632360876	SCARB1;NRP2;THBS1;AGT
transport across blood-brain barrier (GO:0150104)	4/86	0.3412589052496151	0.5941030556920474	0	0	1.3755811458407838	1.47890632360876	SLC13A3;LRP1;FABP5;SLC2A1
adipose tissue development (GO:0060612)	1/12	0.3422570474586128	0.5941030556920474	0	0	2.5617783676177837	2.746721405801445	RORC
amino sugar biosynthetic process (GO:0046349)	1/12	0.3422570474586128	0.5941030556920474	0	0	2.5617783676177837	2.746721405801445	GNPNAT1
ATP transport (GO:0015867)	1/12	0.3422570474586128	0.5941030556920474	0	0	2.5617783676177837	2.746721405801445	ABCC6
attachment of mitotic spindle microtubules to kinetochore (GO:0051315)	1/12	0.3422570474586128	0.5941030556920474	0	0	2.5617783676177837	2.746721405801445	KIF2C
autophagy of peroxisome (GO:0030242)	1/12	0.3422570474586128	0.5941030556920474	0	0	2.5617783676177837	2.746721405801445	USP30
calcineurin-mediated signaling (GO:0097720)	1/12	0.3422570474586128	0.5941030556920474	0	0	2.5617783676177837	2.746721405801445	PPP3CC
carnitine metabolic process (GO:0009437)	1/12	0.3422570474586128	0.5941030556920474	0	0	2.5617783676177837	2.746721405801445	CPT1A
cellular response to fluid shear stress (GO:0071498)	1/12	0.3422570474586128	0.5941030556920474	0	0	2.5617783676177837	2.746721405801445	SREBF2
chromatin assembly or disassembly (GO:0006333)	1/12	0.3422570474586128	0.5941030556920474	0	0	2.5617783676177837	2.746721405801445	SUPT16H
double-strand break repair via break-induced replication (GO:0000727)	1/12	0.3422570474586128	0.5941030556920474	0	0	2.5617783676177837	2.746721405801445	CDC45
ethanol oxidation (GO:0006069)	1/12	0.3422570474586128	0.5941030556920474	0	0	2.5617783676177837	2.746721405801445	ADH6
eye photoreceptor cell differentiation (GO:0001754)	1/12	0.3422570474586128	0.5941030556920474	0	0	2.5617783676177837	2.746721405801445	PROM1
fat-soluble vitamin catabolic process (GO:0042363)	1/12	0.3422570474586128	0.5941030556920474	0	0	2.5617783676177837	2.746721405801445	CYP4F3
ganglion development (GO:0061548)	1/12	0.3422570474586128	0.5941030556920474	0	0	2.5617783676177837	2.746721405801445	NRP2
Golgi localization (GO:0051645)	1/12	0.3422570474586128	0.5941030556920474	0	0	2.5617783676177837	2.746721405801445	UVRAG
keratan sulfate catabolic process (GO:0042340)	1/12	0.3422570474586128	0.5941030556920474	0	0	2.5617783676177837	2.746721405801445	HEXA
lysine catabolic process (GO:0006554)	1/12	0.3422570474586128	0.5941030556920474	0	0	2.5617783676177837	2.746721405801445	GCDH
lysine metabolic process (GO:0006553)	1/12	0.3422570474586128	0.5941030556920474	0	0	2.5617783676177837	2.746721405801445	GCDH
macrophage chemotaxis (GO:0048246)	1/12	0.3422570474586128	0.5941030556920474	0	0	2.5617783676177837	2.746721405801445	LGALS3
megakaryocyte differentiation (GO:0030219)	1/12	0.3422570474586128	0.5941030556920474	0	0	2.5617783676177837	2.746721405801445	IL11
mitochondrial electron transport, ubiquinol to cytochrome c (GO:0006122)	1/12	0.3422570474586128	0.5941030556920474	0	0	2.5617783676177837	2.746721405801445	UQCR10
mitotic nuclear membrane disassembly (GO:0007077)	1/12	0.3422570474586128	0.5941030556920474	0	0	2.5617783676177837	2.746721405801445	PLK1
modulation by host of viral process (GO:0044788)	1/12	0.3422570474586128	0.5941030556920474	0	0	2.5617783676177837	2.746721405801445	PC
negative regulation by host of viral process (GO:0044793)	1/12	0.3422570474586128	0.5941030556920474	0	0	2.5617783676177837	2.746721405801445	VAPA
negative regulation of B cell proliferation (GO:0030889)	1/12	0.3422570474586128	0.5941030556920474	0	0	2.5617783676177837	2.746721405801445	TNFRSF21
negative regulation of hemostasis (GO:1900047)	1/12	0.3422570474586128	0.5941030556920474	0	0	2.5617783676177837	2.746721405801445	PROC
negative regulation of histone acetylation (GO:0035067)	1/12	0.3422570474586128	0.5941030556920474	0	0	2.5617783676177837	2.746721405801445	TAF7
negative regulation of JUN kinase activity (GO:0043508)	1/12	0.3422570474586128	0.5941030556920474	0	0	2.5617783676177837	2.746721405801445	DNAJA1
negative regulation of leukocyte chemotaxis (GO:0002689)	1/12	0.3422570474586128	0.5941030556920474	0	0	2.5617783676177837	2.746721405801445	C5
neurotransmitter uptake (GO:0001504)	1/12	0.3422570474586128	0.5941030556920474	0	0	2.5617783676177837	2.746721405801445	GLUL
nucleoside salvage (GO:0043174)	1/12	0.3422570474586128	0.5941030556920474	0	0	2.5617783676177837	2.746721405801445	CDA
organic hydroxy compound catabolic process (GO:1901616)	1/12	0.3422570474586128	0.5941030556920474	0	0	2.5617783676177837	2.746721405801445	CYP4F3
P-body assembly (GO:0033962)	1/12	0.3422570474586128	0.5941030556920474	0	0	2.5617783676177837	2.746721405801445	ATXN2
phosphate ion transmembrane transport (GO:0035435)	1/12	0.3422570474586128	0.5941030556920474	0	0	2.5617783676177837	2.746721405801445	SLC37A2
phospholipid homeostasis (GO:0055091)	1/12	0.3422570474586128	0.5941030556920474	0	0	2.5617783676177837	2.746721405801445	APOA1
positive regulation of branching involved in ureteric bud morphogenesis (GO:0090190)	1/12	0.3422570474586128	0.5941030556920474	0	0	2.5617783676177837	2.746721405801445	AGT
positive regulation of fatty acid oxidation (GO:0046321)	1/12	0.3422570474586128	0.5941030556920474	0	0	2.5617783676177837	2.746721405801445	MLYCD
positive regulation of leukocyte proliferation (GO:0070665)	1/12	0.3422570474586128	0.5941030556920474	0	0	2.5617783676177837	2.746721405801445	MAPK3
positive regulation of neuroinflammatory response (GO:0150078)	1/12	0.3422570474586128	0.5941030556920474	0	0	2.5617783676177837	2.746721405801445	NUPR1
positive regulation of protein depolymerization (GO:1901881)	1/12	0.3422570474586128	0.5941030556920474	0	0	2.5617783676177837	2.746721405801445	NES
positive regulation of protein localization to chromosome, telomeric region (GO:1904816)	1/12	0.3422570474586128	0.5941030556920474	0	0	2.5617783676177837	2.746721405801445	CCT6A
positive regulation of protein maturation (GO:1903319)	1/12	0.3422570474586128	0.5941030556920474	0	0	2.5617783676177837	2.746721405801445	TFR2
positive regulation of T-helper 1 type immune response (GO:0002827)	1/12	0.3422570474586128	0.5941030556920474	0	0	2.5617783676177837	2.746721405801445	IL1R1
posttranslational protein targeting to endoplasmic reticulum membrane (GO:0006620)	1/12	0.3422570474586128	0.5941030556920474	0	0	2.5617783676177837	2.746721405801445	SEC62
purine nucleotide biosynthetic process (GO:0006164)	1/12	0.3422570474586128	0.5941030556920474	0	0	2.5617783676177837	2.746721405801445	ADA
pyrimidine nucleobase metabolic process (GO:0006206)	1/12	0.3422570474586128	0.5941030556920474	0	0	2.5617783676177837	2.746721405801445	CDA
pyrimidine-containing compound metabolic process (GO:0072527)	1/12	0.3422570474586128	0.5941030556920474	0	0	2.5617783676177837	2.746721405801445	SLC19A3
regulation of actin nucleation (GO:0051125)	1/12	0.3422570474586128	0.5941030556920474	0	0	2.5617783676177837	2.746721405801445	GSN
regulation of alcohol biosynthetic process (GO:1902930)	1/12	0.3422570474586128	0.5941030556920474	0	0	2.5617783676177837	2.746721405801445	SREBF2
regulation of CD4-positive, alpha-beta T cell differentiation (GO:0043370)	1/12	0.3422570474586128	0.5941030556920474	0	0	2.5617783676177837	2.746721405801445	RUNX3
regulation of cell communication by electrical coupling involved in cardiac conduction (GO:1901844)	1/12	0.3422570474586128	0.5941030556920474	0	0	2.5617783676177837	2.746721405801445	CALM1
regulation of DNA-dependent DNA replication (GO:0090329)	1/12	0.3422570474586128	0.5941030556920474	0	0	2.5617783676177837	2.746721405801445	TIPIN
regulation of hemopoiesis (GO:1903706)	1/12	0.3422570474586128	0.5941030556920474	0	0	2.5617783676177837	2.746721405801445	LGALS3
regulation of histone H3-K9 methylation (GO:0051570)	1/12	0.3422570474586128	0.5941030556920474	0	0	2.5617783676177837	2.746721405801445	RIF1
regulation of keratinocyte migration (GO:0051547)	1/12	0.3422570474586128	0.5941030556920474	0	0	2.5617783676177837	2.746721405801445	MAPRE2
regulation of muscle system process (GO:0090257)	1/12	0.3422570474586128	0.5941030556920474	0	0	2.5617783676177837	2.746721405801445	MYL9
regulation of oxidative stress-induced cell death (GO:1903201)	1/12	0.3422570474586128	0.5941030556920474	0	0	2.5617783676177837	2.746721405801445	PINK1
regulation of response to oxidative stress (GO:1902882)	1/12	0.3422570474586128	0.5941030556920474	0	0	2.5617783676177837	2.746721405801445	PINK1
sno(s)RNA 3'-end processing (GO:0031126)	1/12	0.3422570474586128	0.5941030556920474	0	0	2.5617783676177837	2.746721405801445	EXOSC2
thyroid hormone generation (GO:0006590)	1/12	0.3422570474586128	0.5941030556920474	0	0	2.5617783676177837	2.746721405801445	DIO1
positive regulation of response to external stimulus (GO:0032103)	6/139	0.3424539795707554	0.5941213026085996	0	0	1.2725121627598408	1.363646934409859	RARRES2;SERPINF2;PLA2G2A;POLR3G;THBS1;AGT
negative regulation of response to stimulus (GO:0048585)	3/61	0.34872507583496226	0.6027562659925508	0	0	1.4582723279648608	1.5362482135844673	KLF7;AMBP;APOA1
positive regulation of interleukin-8 production (GO:0032757)	3/61	0.34872507583496226	0.6027562659925508	0	0	1.4582723279648608	1.5362482135844673	RAB1A;CD74;CHI3L1
regulation of endocytosis (GO:0030100)	3/61	0.34872507583496226	0.6027562659925508	0	0	1.4582723279648608	1.5362482135844673	LGALS3;LRP1;TFR2
sodium ion transmembrane transport (GO:0035725)	4/87	0.34909400505385285	0.6027562659925508	0	0	1.3589372151362047	1.4301646014185274	SLC6A14;SCNN1A;SLC6A11;SCN1B
axonal transport (GO:0098930)	2/36	0.3514317278268572	0.6027562659925508	0	0	1.6580667354661163	1.7339064053992936	KIF4A;AP3D1
endoderm formation (GO:0001706)	2/36	0.3514317278268572	0.6027562659925508	0	0	1.6580667354661163	1.7339064053992936	DUSP5;MMP14
establishment of protein localization to plasma membrane (GO:0061951)	2/36	0.3514317278268572	0.6027562659925508	0	0	1.6580667354661163	1.7339064053992936	RAB31;RILPL1
membrane fusion (GO:0061025)	2/36	0.3514317278268572	0.6027562659925508	0	0	1.6580667354661163	1.7339064053992936	NAPA;VAPA
negative regulation of toll-like receptor signaling pathway (GO:0034122)	2/36	0.3514317278268572	0.6027562659925508	0	0	1.6580667354661163	1.7339064053992936	MFHAS1;TNFAIP3
positive regulation of cytokine-mediated signaling pathway (GO:0001961)	2/36	0.3514317278268572	0.6027562659925508	0	0	1.6580667354661163	1.7339064053992936	CD74;AGPAT2
positive regulation of myeloid leukocyte differentiation (GO:0002763)	2/36	0.3514317278268572	0.6027562659925508	0	0	1.6580667354661163	1.7339064053992936	CD74;TESC
positive regulation of T cell mediated immunity (GO:0002711)	2/36	0.3514317278268572	0.6027562659925508	0	0	1.6580667354661163	1.7339064053992936	FBXO38;HLA-A
positive regulation of telomere maintenance via telomere lengthening (GO:1904358)	2/36	0.3514317278268572	0.6027562659925508	0	0	1.6580667354661163	1.7339064053992936	CCT6A;MAPK3
regulation of defense response to virus by host (GO:0050691)	2/36	0.3514317278268572	0.6027562659925508	0	0	1.6580667354661163	1.7339064053992936	TNFAIP3;PQBP1
regulation of mRNA processing (GO:0050684)	2/36	0.3514317278268572	0.6027562659925508	0	0	1.6580667354661163	1.7339064053992936	TIA1;SF1
regulation of osteoclast differentiation (GO:0045670)	2/36	0.3514317278268572	0.6027562659925508	0	0	1.6580667354661163	1.7339064053992936	CEBPB;FSTL3
retina homeostasis (GO:0001895)	2/36	0.3514317278268572	0.6027562659925508	0	0	1.6580667354661163	1.7339064053992936	TF;LYZ
telomere maintenance via telomere lengthening (GO:0010833)	2/36	0.3514317278268572	0.6027562659925508	0	0	1.6580667354661163	1.7339064053992936	DCLRE1B;NOP10
transition metal ion transport (GO:0000041)	2/36	0.3514317278268572	0.6027562659925508	0	0	1.6580667354661163	1.7339064053992936	TF;TFR2
Wnt signaling pathway, calcium modulating pathway (GO:0007223)	2/36	0.3514317278268572	0.6027562659925508	0	0	1.6580667354661163	1.7339064053992936	WNT11;CALM1
activation of protein kinase activity (GO:0032147)	5/114	0.3532241338936499	0.6027562659925508	0	0	1.2936318689460993	1.3462212169328758	PAK1;PINK1;TAOK3;TNFRSF10B;CHI3L1
positive regulation of kinase activity (GO:0033674)	5/114	0.3532241338936499	0.6027562659925508	0	0	1.2936318689460993	1.3462212169328758	CD74;RELN;MMD;ERBB2;FGFR3
response to lipid (GO:0033993)	5/114	0.3532241338936499	0.6027562659925508	0	0	1.2936318689460993	1.3462212169328758	RPS6KA3;SCD;APOA4;TRIB1;PCK1
regulation of small GTPase mediated signal transduction (GO:0051056)	6/141	0.3546919736621808	0.6027562659925508	0	0	1.2535294117647058	1.2992901873476705	SYDE1;DEPDC7;RELN;ARHGEF26;RAC3;RHOC
cellular protein-containing complex assembly (GO:0034622)	7/168	0.3547196525490782	0.6027562659925508	0	0	1.2264199270026253	1.2710953543736012	FGB;UVRAG;ANLN;NUP205;FGG;PSMG2;EIF4B
positive regulation of neuron projection development (GO:0010976)	4/88	0.3569310020233005	0.6027562659925508	0	0	1.34268956849602	1.3832559631414065	RELN;COBL;PLXNB2;SCN1B
I-kappaB kinase/NF-kappaB signaling (GO:0007249)	3/62	0.3581594950202742	0.6027562659925508	0	0	1.433481400600541	1.4718655528479665	TIFA;BCL3;IKBKG
negative regulation of kinase activity (GO:0033673)	3/62	0.3581594950202742	0.6027562659925508	0	0	1.433481400600541	1.4718655528479665	CEACAM1;TAF7;TRIB1
positive regulation of interleukin-1 production (GO:0032732)	3/62	0.3581594950202742	0.6027562659925508	0	0	1.433481400600541	1.4718655528479665	EGR1;NLRP1;TMEM106A
RNA splicing, via transesterification reactions with bulged adenosine as nucleophile (GO:0000377)	10/251	0.35999048084829255	0.6027562659925508	0	0	1.1707260183161874	1.1961046539806552	SYNCRIP;SART1;HNRNPA3;HNRNPH1;ALYREF;SNRPE;SRSF6;BCAS2;SF1;PQBP1
anterograde axonal transport (GO:0008089)	2/37	0.3639290925697878	0.6027562659925508	0	0	1.610609857978279	1.6279983739817294	KIF4A;AP3D1
ncRNA metabolic process (GO:0034660)	2/37	0.3639290925697878	0.6027562659925508	0	0	1.610609857978279	1.6279983739817294	TRIM71;DROSHA
phagocytosis, engulfment (GO:0006911)	2/37	0.3639290925697878	0.6027562659925508	0	0	1.610609857978279	1.6279983739817294	GSN;THBS1
phagosome maturation (GO:0090382)	2/37	0.3639290925697878	0.6027562659925508	0	0	1.610609857978279	1.6279983739817294	ATP6V0B;RAB31
regulation of p38MAPK cascade (GO:1900744)	2/37	0.3639290925697878	0.6027562659925508	0	0	1.610609857978279	1.6279983739817294	MFHAS1;PER1
skeletal muscle tissue development (GO:0007519)	2/37	0.3639290925697878	0.6027562659925508	0	0	1.610609857978279	1.6279983739817294	SKI;ACTA1
positive regulation of inflammatory response (GO:0050729)	4/89	0.3647667024626151	0.6027562659925508	0	0	1.32682421942384	1.3380986443124803	CREB3L3;PLA2G2A;NUPR1;AGT
regulation of type I interferon production (GO:0032479)	4/89	0.3647667024626151	0.6027562659925508	0	0	1.32682421942384	1.3380986443124803	TNFAIP3;POLR3G;UBE2L6;PQBP1
SCF-dependent proteasomal ubiquitin-dependent protein catabolic process (GO:0031146)	4/89	0.3647667024626151	0.6027562659925508	0	0	1.32682421942384	1.3380986443124803	PSMC6;FBXO2;FBXO38;PSMB10
antifungal innate immune response (GO:0061760)	1/13	0.36483113809213386	0.6027562659925508	0	0	2.348175182481752	2.3677135681405517	RARRES2
carboxylic acid biosynthetic process (GO:0046394)	1/13	0.36483113809213386	0.6027562659925508	0	0	2.348175182481752	2.3677135681405517	FADS1
cardiac cell development (GO:0055006)	1/13	0.36483113809213386	0.6027562659925508	0	0	2.348175182481752	2.3677135681405517	JAG1
cardiac right ventricle morphogenesis (GO:0003215)	1/13	0.36483113809213386	0.6027562659925508	0	0	2.348175182481752	2.3677135681405517	JAG1
chondroitin sulfate catabolic process (GO:0030207)	1/13	0.36483113809213386	0.6027562659925508	0	0	2.348175182481752	2.3677135681405517	HEXA
DNA catabolic process (GO:0006308)	1/13	0.36483113809213386	0.6027562659925508	0	0	2.348175182481752	2.3677135681405517	SETMAR
DNA replication-independent nucleosome organization (GO:0034724)	1/13	0.36483113809213386	0.6027562659925508	0	0	2.348175182481752	2.3677135681405517	SUPT16H
embryonic appendage morphogenesis (GO:0035113)	1/13	0.36483113809213386	0.6027562659925508	0	0	2.348175182481752	2.3677135681405517	SKI
endochondral bone morphogenesis (GO:0060350)	1/13	0.36483113809213386	0.6027562659925508	0	0	2.348175182481752	2.3677135681405517	FGFR3
endonucleolytic cleavage of tricistronic rRNA transcript (SSU-rRNA, 5.8S rRNA, LSU-rRNA) (GO:0000479)	1/13	0.36483113809213386	0.6027562659925508	0	0	2.348175182481752	2.3677135681405517	NOL9
glucan biosynthetic process (GO:0009250)	1/13	0.36483113809213386	0.6027562659925508	0	0	2.348175182481752	2.3677135681405517	PPP1R3C
glucose import (GO:0046323)	1/13	0.36483113809213386	0.6027562659925508	0	0	2.348175182481752	2.3677135681405517	SLC2A1
glycogen biosynthetic process (GO:0005978)	1/13	0.36483113809213386	0.6027562659925508	0	0	2.348175182481752	2.3677135681405517	PPP1R3C
homeostasis of number of cells (GO:0048872)	1/13	0.36483113809213386	0.6027562659925508	0	0	2.348175182481752	2.3677135681405517	PLA2G2A
intracellular sterol transport (GO:0032366)	1/13	0.36483113809213386	0.6027562659925508	0	0	2.348175182481752	2.3677135681405517	STAR
intraciliary retrograde transport (GO:0035721)	1/13	0.36483113809213386	0.6027562659925508	0	0	2.348175182481752	2.3677135681405517	WDR35
lipid oxidation (GO:0034440)	1/13	0.36483113809213386	0.6027562659925508	0	0	2.348175182481752	2.3677135681405517	ACOX1
lymphocyte mediated immunity (GO:0002449)	1/13	0.36483113809213386	0.6027562659925508	0	0	2.348175182481752	2.3677135681405517	JAG1
mitochondrial outer membrane permeabilization (GO:0097345)	1/13	0.36483113809213386	0.6027562659925508	0	0	2.348175182481752	2.3677135681405517	BMF
mitotic DNA integrity checkpoint signaling (GO:0044774)	1/13	0.36483113809213386	0.6027562659925508	0	0	2.348175182481752	2.3677135681405517	SETMAR
muscle tissue development (GO:0060537)	1/13	0.36483113809213386	0.6027562659925508	0	0	2.348175182481752	2.3677135681405517	POGLUT1
negative regulation of adenylate cyclase activity (GO:0007194)	1/13	0.36483113809213386	0.6027562659925508	0	0	2.348175182481752	2.3677135681405517	GNAI2
negative regulation of DNA-dependent DNA replication (GO:2000104)	1/13	0.36483113809213386	0.6027562659925508	0	0	2.348175182481752	2.3677135681405517	TIPIN
negative regulation of gluconeogenesis (GO:0045721)	1/13	0.36483113809213386	0.6027562659925508	0	0	2.348175182481752	2.3677135681405517	MST1
negative regulation of macromolecule biosynthetic process (GO:0010558)	1/13	0.36483113809213386	0.6027562659925508	0	0	2.348175182481752	2.3677135681405517	TAF7
negative regulation of macrophage derived foam cell differentiation (GO:0010745)	1/13	0.36483113809213386	0.6027562659925508	0	0	2.348175182481752	2.3677135681405517	ABCA5
negative regulation of stem cell differentiation (GO:2000737)	1/13	0.36483113809213386	0.6027562659925508	0	0	2.348175182481752	2.3677135681405517	JAG1
pentose-phosphate shunt (GO:0006098)	1/13	0.36483113809213386	0.6027562659925508	0	0	2.348175182481752	2.3677135681405517	TKT
positive regulation of calcium ion import (GO:0090280)	1/13	0.36483113809213386	0.6027562659925508	0	0	2.348175182481752	2.3677135681405517	LGALS3
positive regulation of histone deacetylation (GO:0031065)	1/13	0.36483113809213386	0.6027562659925508	0	0	2.348175182481752	2.3677135681405517	SAP30BP
positive regulation of lipid transport (GO:0032370)	1/13	0.36483113809213386	0.6027562659925508	0	0	2.348175182481752	2.3677135681405517	LRP1
positive regulation of protein exit from endoplasmic reticulum (GO:0070863)	1/13	0.36483113809213386	0.6027562659925508	0	0	2.348175182481752	2.3677135681405517	SLC51B
positive regulation of protein localization to cell surface (GO:2000010)	1/13	0.36483113809213386	0.6027562659925508	0	0	2.348175182481752	2.3677135681405517	GPD1L
positive regulation of purine nucleotide biosynthetic process (GO:1900373)	1/13	0.36483113809213386	0.6027562659925508	0	0	2.348175182481752	2.3677135681405517	PINK1
positive regulation of transporter activity (GO:0032411)	1/13	0.36483113809213386	0.6027562659925508	0	0	2.348175182481752	2.3677135681405517	PDZK1
protein neddylation (GO:0045116)	1/13	0.36483113809213386	0.6027562659925508	0	0	2.348175182481752	2.3677135681405517	RNF7
pseudouridine synthesis (GO:0001522)	1/13	0.36483113809213386	0.6027562659925508	0	0	2.348175182481752	2.3677135681405517	NOP10
purine-containing compound catabolic process (GO:0072523)	1/13	0.36483113809213386	0.6027562659925508	0	0	2.348175182481752	2.3677135681405517	PNP
regulation of autophagosome maturation (GO:1901096)	1/13	0.36483113809213386	0.6027562659925508	0	0	2.348175182481752	2.3677135681405517	UVRAG
regulation of cell communication by electrical coupling (GO:0010649)	1/13	0.36483113809213386	0.6027562659925508	0	0	2.348175182481752	2.3677135681405517	CALM1
regulation of chemokine (C-X-C motif) ligand 2 production (GO:2000341)	1/13	0.36483113809213386	0.6027562659925508	0	0	2.348175182481752	2.3677135681405517	CD74
regulation of homotypic cell-cell adhesion (GO:0034110)	1/13	0.36483113809213386	0.6027562659925508	0	0	2.348175182481752	2.3677135681405517	RDX
regulation of lysosomal lumen pH (GO:0035751)	1/13	0.36483113809213386	0.6027562659925508	0	0	2.348175182481752	2.3677135681405517	CLN6
regulation of membrane repolarization (GO:0060306)	1/13	0.36483113809213386	0.6027562659925508	0	0	2.348175182481752	2.3677135681405517	YWHAE
regulation of mitotic cell cycle spindle assembly checkpoint (GO:0090266)	1/13	0.36483113809213386	0.6027562659925508	0	0	2.348175182481752	2.3677135681405517	XRCC3
regulation of protein exit from endoplasmic reticulum (GO:0070861)	1/13	0.36483113809213386	0.6027562659925508	0	0	2.348175182481752	2.3677135681405517	SLC51B
relaxation of cardiac muscle (GO:0055119)	1/13	0.36483113809213386	0.6027562659925508	0	0	2.348175182481752	2.3677135681405517	GSN
response to interleukin-6 (GO:0070741)	1/13	0.36483113809213386	0.6027562659925508	0	0	2.348175182481752	2.3677135681405517	CHI3L1
response to muramyl dipeptide (GO:0032495)	1/13	0.36483113809213386	0.6027562659925508	0	0	2.348175182481752	2.3677135681405517	NLRP1
spliceosomal tri-snRNP complex assembly (GO:0000244)	1/13	0.36483113809213386	0.6027562659925508	0	0	2.348175182481752	2.3677135681405517	DDX20
transcription preinitiation complex assembly (GO:0070897)	1/13	0.36483113809213386	0.6027562659925508	0	0	2.348175182481752	2.3677135681405517	TAF7
tRNA 5'-leader removal (GO:0001682)	1/13	0.36483113809213386	0.6027562659925508	0	0	2.348175182481752	2.3677135681405517	POP5
UDP-N-acetylglucosamine metabolic process (GO:0006047)	1/13	0.36483113809213386	0.6027562659925508	0	0	2.348175182481752	2.3677135681405517	GNPNAT1
cytosolic transport (GO:0016482)	5/116	0.3668947320674599	0.6055378099943007	0	0	1.2701908957415566	1.2735953956088184	TMEM87B;TBC1D5;RAB6A;SNX5;BET1L
positive regulation of angiogenesis (GO:0045766)	5/116	0.3668947320674599	0.6055378099943007	0	0	1.2701908957415566	1.2735953956088184	RAMP2;BTG1;STIM1;CHI3L1;THBS1
anterior/posterior pattern specification (GO:0009952)	3/63	0.36757443470044726	0.6060319313969609	0	0	1.4095168374816984	1.4106859435131156	SKI;BHLHE40;HOXA3
cellular response to reactive oxygen species (GO:0034614)	3/63	0.36757443470044726	0.6060319313969609	0	0	1.4095168374816984	1.4106859435131156	FABP1;TNFAIP3;MAPK3
regulation of mRNA splicing, via spliceosome (GO:0048024)	4/90	0.3725979871201395	0.6137685929202644	0	0	1.3113278319579895	1.2946152512750186	TIA1;C1QBP;SRSF6;SF1
endomembrane system organization (GO:0010256)	8/199	0.37470164355580293	0.6137685929202644	0	0	1.1813618743146612	1.1596545706323653	GOLGA2;LMAN1;RAB1A;VAPA;CSNK1A1;REEP4;AP3D1;REEP6
actin-myosin filament sliding (GO:0033275)	2/38	0.37633350975758956	0.6137685929202644	0	0	1.5657894736842106	1.5302140082847229	ACTA1;TNNI2
mRNA destabilization (GO:0061157)	2/38	0.37633350975758956	0.6137685929202644	0	0	1.5657894736842106	1.5302140082847229	TRIM71;PDE12
muscle filament sliding (GO:0030049)	2/38	0.37633350975758956	0.6137685929202644	0	0	1.5657894736842106	1.5302140082847229	ACTA1;TNNI2
negative regulation of intrinsic apoptotic signaling pathway (GO:2001243)	3/64	0.3769649497975847	0.6137685929202644	0	0	1.3863379977438015	1.3525156027961407	DNAJA1;PINK1;HERPUD1
protein catabolic process (GO:0030163)	3/64	0.3769649497975847	0.6137685929202644	0	0	1.3863379977438015	1.3525156027961407	CEACAM1;FBXO2;CLN6
regulation of cellular ketone metabolic process (GO:0010565)	3/64	0.3769649497975847	0.6137685929202644	0	0	1.3863379977438015	1.3525156027961407	PSMC6;ODC1;PSMB10
regulation of innate immune response (GO:0045088)	3/64	0.3769649497975847	0.6137685929202644	0	0	1.3863379977438015	1.3525156027961407	ERAP1;TNFAIP3;POLR3G
regulation of transcription initiation from RNA polymerase II promoter (GO:0060260)	3/64	0.3769649497975847	0.6137685929202644	0	0	1.3863379977438015	1.3525156027961407	CEBPB;MED24;SUB1
regulation of actin cytoskeleton organization (GO:0032956)	4/91	0.38042181197918457	0.6137685929202644	0	0	1.2961876832844574	1.2527324861648392	PAK1;LRP1;RAC3;RHOC
regulation of protein binding (GO:0043393)	5/118	0.3805719972169196	0.6137685929202644	0	0	1.2475796915000066	1.205261666338163	GOLGA2;DNAJB2;LRP1;PLK1;NES
regulation of mRNA stability (GO:0043488)	6/146	0.38539494696193893	0.6137685929202644	0	0	1.2084453781512605	1.1522365162763673	TAF15;PSMC6;PDE12;EXOSC8;EXOSC2;PSMB10
cellular response to type I interferon (GO:0071357)	3/65	0.3863262912533493	0.6137685929202644	0	0	1.3639068625135786	1.297174926619744	EGR1;HLA-C;HLA-A
inorganic anion transmembrane transport (GO:0098661)	3/65	0.3863262912533493	0.6137685929202644	0	0	1.3639068625135786	1.297174926619744	SLC37A2;APOL1;ANO5
regulation of cell-matrix adhesion (GO:0001952)	3/65	0.3863262912533493	0.6137685929202644	0	0	1.3639068625135786	1.297174926619744	JAG1;PTPRA;THBS1
regulation of RNA metabolic process (GO:0051252)	3/65	0.3863262912533493	0.6137685929202644	0	0	1.3639068625135786	1.297174926619744	HNRNPH1;RRP1B;PQBP1
type I interferon signaling pathway (GO:0060337)	3/65	0.3863262912533493	0.6137685929202644	0	0	1.3639068625135786	1.297174926619744	EGR1;HLA-C;HLA-A
activation of cysteine-type endopeptidase activity (GO:0097202)	1/14	0.38663156297930984	0.6137685929202644	0	0	2.1674340258281863	2.0596758667392265	CIDEB
antiviral innate immune response (GO:0140374)	1/14	0.38663156297930984	0.6137685929202644	0	0	2.1674340258281863	2.0596758667392265	NLRP1
C4-dicarboxylate transport (GO:0015740)	1/14	0.38663156297930984	0.6137685929202644	0	0	2.1674340258281863	2.0596758667392265	SLC13A5
carbohydrate transport (GO:0008643)	1/14	0.38663156297930984	0.6137685929202644	0	0	2.1674340258281863	2.0596758667392265	SLC23A1
cellular response to low-density lipoprotein particle stimulus (GO:0071404)	1/14	0.38663156297930984	0.6137685929202644	0	0	2.1674340258281863	2.0596758667392265	SREBF2
COPII-coated vesicle cargo loading (GO:0090110)	1/14	0.38663156297930984	0.6137685929202644	0	0	2.1674340258281863	2.0596758667392265	RAB1A
detection of bacterium (GO:0016045)	1/14	0.38663156297930984	0.6137685929202644	0	0	2.1674340258281863	2.0596758667392265	HLA-A
endothelial cell differentiation (GO:0045446)	1/14	0.38663156297930984	0.6137685929202644	0	0	2.1674340258281863	2.0596758667392265	JAG1
ether lipid metabolic process (GO:0046485)	1/14	0.38663156297930984	0.6137685929202644	0	0	2.1674340258281863	2.0596758667392265	TMEM86B
histone H3-K4 trimethylation (GO:0080182)	1/14	0.38663156297930984	0.6137685929202644	0	0	2.1674340258281863	2.0596758667392265	WDR82
membrane repolarization during action potential (GO:0086011)	1/14	0.38663156297930984	0.6137685929202644	0	0	2.1674340258281863	2.0596758667392265	YWHAE
myeloid dendritic cell activation (GO:0001773)	1/14	0.38663156297930984	0.6137685929202644	0	0	2.1674340258281863	2.0596758667392265	DHRS2
N-terminal protein amino acid modification (GO:0031365)	1/14	0.38663156297930984	0.6137685929202644	0	0	2.1674340258281863	2.0596758667392265	PDF
ncRNA transcription (GO:0098781)	1/14	0.38663156297930984	0.6137685929202644	0	0	2.1674340258281863	2.0596758667392265	GTF3A
negative regulation of cartilage development (GO:0061037)	1/14	0.38663156297930984	0.6137685929202644	0	0	2.1674340258281863	2.0596758667392265	WNT11
negative regulation of cell migration involved in sprouting angiogenesis (GO:0090051)	1/14	0.38663156297930984	0.6137685929202644	0	0	2.1674340258281863	2.0596758667392265	THBS1
negative regulation of coagulation (GO:0050819)	1/14	0.38663156297930984	0.6137685929202644	0	0	2.1674340258281863	2.0596758667392265	PROC
negative regulation of cyclase activity (GO:0031280)	1/14	0.38663156297930984	0.6137685929202644	0	0	2.1674340258281863	2.0596758667392265	GNAI2
negative regulation of DNA damage response, signal transduction by p53 class mediator (GO:0043518)	1/14	0.38663156297930984	0.6137685929202644	0	0	2.1674340258281863	2.0596758667392265	CD74
negative regulation of secretion (GO:0051048)	1/14	0.38663156297930984	0.6137685929202644	0	0	2.1674340258281863	2.0596758667392265	CD74
negative regulation of T cell mediated immunity (GO:0002710)	1/14	0.38663156297930984	0.6137685929202644	0	0	2.1674340258281863	2.0596758667392265	CEACAM1
nuclear membrane disassembly (GO:0051081)	1/14	0.38663156297930984	0.6137685929202644	0	0	2.1674340258281863	2.0596758667392265	PLK1
nuclear pore organization (GO:0006999)	1/14	0.38663156297930984	0.6137685929202644	0	0	2.1674340258281863	2.0596758667392265	NUP205
nucleoside phosphate biosynthetic process (GO:1901293)	1/14	0.38663156297930984	0.6137685929202644	0	0	2.1674340258281863	2.0596758667392265	PNP
ovarian follicle development (GO:0001541)	1/14	0.38663156297930984	0.6137685929202644	0	0	2.1674340258281863	2.0596758667392265	CEBPB
positive regulation of long-term synaptic potentiation (GO:1900273)	1/14	0.38663156297930984	0.6137685929202644	0	0	2.1674340258281863	2.0596758667392265	RELN
positive regulation of protein deacetylation (GO:0090312)	1/14	0.38663156297930984	0.6137685929202644	0	0	2.1674340258281863	2.0596758667392265	SAP30BP
positive regulation of protein-containing complex disassembly (GO:0043243)	1/14	0.38663156297930984	0.6137685929202644	0	0	2.1674340258281863	2.0596758667392265	UVRAG
positive regulation of regulatory T cell differentiation (GO:0045591)	1/14	0.38663156297930984	0.6137685929202644	0	0	2.1674340258281863	2.0596758667392265	SOX12
positive regulation of SMAD protein signal transduction (GO:0060391)	1/14	0.38663156297930984	0.6137685929202644	0	0	2.1674340258281863	2.0596758667392265	SH2B1
positive regulation of sodium ion transmembrane transporter activity (GO:2000651)	1/14	0.38663156297930984	0.6137685929202644	0	0	2.1674340258281863	2.0596758667392265	TESC
positive regulation of T cell receptor signaling pathway (GO:0050862)	1/14	0.38663156297930984	0.6137685929202644	0	0	2.1674340258281863	2.0596758667392265	IKBKG
positive regulation of T-helper cell differentiation (GO:0045624)	1/14	0.38663156297930984	0.6137685929202644	0	0	2.1674340258281863	2.0596758667392265	PRKCZ
positive regulation of transmembrane transport (GO:0034764)	1/14	0.38663156297930984	0.6137685929202644	0	0	2.1674340258281863	2.0596758667392265	C3
pre-miRNA processing (GO:0031054)	1/14	0.38663156297930984	0.6137685929202644	0	0	2.1674340258281863	2.0596758667392265	DROSHA
protein localization to vacuole (GO:0072665)	1/14	0.38663156297930984	0.6137685929202644	0	0	2.1674340258281863	2.0596758667392265	RNF128
pyrimidine nucleoside biosynthetic process (GO:0046134)	1/14	0.38663156297930984	0.6137685929202644	0	0	2.1674340258281863	2.0596758667392265	CDA
regulation of cAMP-dependent protein kinase activity (GO:2000479)	1/14	0.38663156297930984	0.6137685929202644	0	0	2.1674340258281863	2.0596758667392265	MST1
regulation of gastrulation (GO:0010470)	1/14	0.38663156297930984	0.6137685929202644	0	0	2.1674340258281863	2.0596758667392265	POGLUT1
regulation of histone deacetylation (GO:0031063)	1/14	0.38663156297930984	0.6137685929202644	0	0	2.1674340258281863	2.0596758667392265	SAP30BP
regulation of integrin-mediated signaling pathway (GO:2001044)	1/14	0.38663156297930984	0.6137685929202644	0	0	2.1674340258281863	2.0596758667392265	TIMP1
regulation of IRE1-mediated unfolded protein response (GO:1903894)	1/14	0.38663156297930984	0.6137685929202644	0	0	2.1674340258281863	2.0596758667392265	AGR2
regulation of macrophage cytokine production (GO:0010935)	1/14	0.38663156297930984	0.6137685929202644	0	0	2.1674340258281863	2.0596758667392265	CD74
regulation of response to endoplasmic reticulum stress (GO:1905897)	1/14	0.38663156297930984	0.6137685929202644	0	0	2.1674340258281863	2.0596758667392265	NUPR1
regulation of vasculogenesis (GO:2001212)	1/14	0.38663156297930984	0.6137685929202644	0	0	2.1674340258281863	2.0596758667392265	CEACAM1
relaxation of muscle (GO:0090075)	1/14	0.38663156297930984	0.6137685929202644	0	0	2.1674340258281863	2.0596758667392265	GSN
renal absorption (GO:0070293)	1/14	0.38663156297930984	0.6137685929202644	0	0	2.1674340258281863	2.0596758667392265	GSN
[truncated: 1,189 more rows]

## Sheet: Table S4D
Elsevier Pathway Collection Enrichr analysis for the TOP20 DEGs in HepG2 cells edited with gRNA-1
Term	Overlap	P-value	Adjusted P-value	Old P-value	Old Adjusted P-value	Odds Ratio	Combined Score	Genes
Gluconeogenesis Impairment in non-Alcoholic Fatty Liver Disease	2/16	1.1304743026189121E-4	0.00836550983937995	0	0	158.46031746031747	1440.0403167035038	G6PC;PCK1
Adiponectin in Insulin Resistance Prevention	2/24	2.5876610708752327E-4	0.008720869875061828	0	0	100.79797979797979	832.5495793111635	G6PC;PCK1
MTOR/TP53 Regulates Cell Metabolism	2/28	3.535487787187227E-4	0.008720869875061828	0	0	85.27350427350427	677.710245242856	G6PC;PCK1
Insulin Resistance in Hepatocytes	2/49	0.00108617897822587	0.020094311097178595	0	0	47.12293144208038	321.61821357029646	G6PC;PCK1
Proteins Involved in Osteoarthritis	2/86	0.0033018930995042783	0.044173836613236504	0	0	26.317460317460316	150.3584751342039	TIMP1;MATN3
Proteins Involved in Astrocytoma	2/92	0.0037680465442261175	0.044173836613236504	0	0	24.555555555555557	137.04943154835937	CDH2;TIMP1
Proteins Involved in Diabetes Mellitus Type 1	2/97	0.004178606166116967	0.044173836613236504	0	0	23.257309941520468	127.39837006488538	APOC3;TIMP1
Proteins Involved in Diabetes Mellitus Type 2	2/115	0.005819937761576638	0.053834424294583905	0	0	19.534906588003935	100.535726926328	G6PC;PCK1
AMPK Related Catabolism Deceleration in Glucose Insufficiency	1/11	0.010947779702855981	0.08101356980113426	0	0	105.10526315789474	474.5101770765117	G6PC
Adherens Junctions Dysfunction in Cardiomyocyte	1/11	0.010947779702855981	0.08101356980113426	0	0	105.10526315789474	474.5101770765117	CDH2
IL13/STAT6/ZEB1 Signalling Promotes Cancer Metastatic Progression	1/15	0.014900503788898576	0.08258027907867573	0	0	75.06015037593986	315.7300332957057	CDH2
ADAM33 Role in Asthma	1/15	0.014900503788898576	0.08258027907867573	0	0	75.06015037593986	315.7300332957057	TIMP1
Salivary Proteins Role in Periodontitis	1/16	0.015886337864689626	0.08258027907867573	0	0	70.05263157894737	290.1787210723924	LYZ
Paneth-Cell Function in Crohn's Disease	1/16	0.015886337864689626	0.08258027907867573	0	0	70.05263157894737	290.1787210723924	LYZ
Proteins Involved in Adhesion, Migration and Invasion of Endometriotic Cell	1/18	0.017855195476470426	0.08258027907867573	0	0	61.804953560371516	248.79341471282055	TIMP1
Extracellular Matrix Turnover	1/18	0.017855195476470426	0.08258027907867573	0	0	61.804953560371516	248.79341471282055	TIMP1
Proteins Involved in Congenital Hypothyroidism	1/21	0.020801468010995312	0.08483395759496759	0	0	52.526315789473685	203.4203291515269	AFP
SIRT2 Signaling in Aging	1/22	0.02178169181492411	0.08483395759496759	0	0	50.02255639097744	191.42059056605152	PCK1
Proteins Involved in Photoaging	1/22	0.02178169181492411	0.08483395759496759	0	0	50.02255639097744	191.42059056605152	LYZ
TGFB2 Signaling Impairement in Osteoarthritis	1/24	0.023739343866497245	0.0857127869867424	0	0	45.66819221967963	170.827422984315	TIMP1
Proteins Involved in Chronic Bronchitis	1/25	0.02471677377849272	0.0857127869867424	0	0	43.76315789473684	161.93563879493826	LYZ
Proteins Involved in Dental Caries	1/30	0.02958999550324173	0.0857127869867424	0	0	36.208711433756804	127.46621354176987	LYZ
Adherens Junction Assembly (Cadherins)	1/30	0.02958999550324173	0.0857127869867424	0	0	36.208711433756804	127.46621354176987	CDH2
Genes with Mutations Associated with Vitiligo	1/30	0.02958999550324173	0.0857127869867424	0	0	36.208711433756804	127.46621354176987	NLRP1
Proteins Involved in Otitis Media	1/31	0.030561860107418466	0.0857127869867424	0	0	35.0	122.08008572013848	TIMP1
NOD-like Receptors	1/32	0.03153280007583892	0.0857127869867424	0	0	33.869269949066215	117.07681999296598	NLRP1
Lipoxin A4/FPR2-Related Neutrophil Depression	1/36	0.0354073301248565	0.0857127869867424	0	0	29.992481203007518	100.19997336732251	LSP1
Proteins Involved in Pulmonary Emphysema	1/38	0.03733906887382628	0.0857127869867424	0	0	28.36842105263158	93.26728562261795	LYZ
Blau Syndrome	1/38	0.03733906887382628	0.0857127869867424	0	0	28.36842105263158	93.26728562261795	NLRP1
Hematopoietic Cell Lineage: B-cell	1/38	0.03733906887382628	0.0857127869867424	0	0	28.36842105263158	93.26728562261795	CDH2
Dedifferentiation and Metastatic Progression in Melanoma	1/38	0.03733906887382628	0.0857127869867424	0	0	28.36842105263158	93.26728562261795	CDH2
Proteins Involved in Thrombophilia	1/41	0.040229787776673645	0.0857127869867424	0	0	26.236842105263158	84.30284540999916	FGG
Proteins with Altered Expression in Endometriosis	1/41	0.040229787776673645	0.0857127869867424	0	0	26.236842105263158	84.30284540999916	TIMP1
AMPK Signaling	1/41	0.040229787776673645	0.0857127869867424	0	0	26.236842105263158	84.30284540999916	G6PC
WNT in Epithelial to Mesenchymal Transition in Cancer	1/43	0.042152350529806835	0.0857127869867424	0	0	24.984962406015036	79.11400474395023	CDH2
FOXO1 Signaling	1/44	0.04311225942960537	0.0857127869867424	0	0	24.402692778457773	76.72079424655034	G6PC
Apoptotic Keratinocytes Clearance Recession in Systemic Lupus Erythematosus	1/46	0.045029336387548594	0.0857127869867424	0	0	23.31578947368421	72.28923154104575	NLRP1
Proteins with Altered Expression in Melanoma	1/46	0.045029336387548594	0.0857127869867424	0	0	23.31578947368421	72.28923154104575	CDH2
Proteins Involved in Systemic Scleroderma	1/49	0.04789811206941787	0.0857127869867424	0	0	21.855263157894736	66.41113333547993	TIMP1
CDH2 Activation Promotes Cancer Cell Migration and Survival	1/49	0.04789811206941787	0.0857127869867424	0	0	21.855263157894736	66.41113333547993	CDH2
Proteins Involved in Acne Vulgaris	1/50	0.04885254998202776	0.0857127869867424	0	0	21.408163265306122	64.63014669364038	TIMP1
Proteins Involved in Hodgkin Lymphoma	1/50	0.04885254998202776	0.0857127869867424	0	0	21.408163265306122	64.63014669364038	TIMP1
Myocardial Remodeling	1/51	0.04980607892472869	0.0857127869867424	0	0	20.978947368421053	62.92883309083605	TIMP1
Hepatic Stellate Cells in non-Alcoholic Fatty Liver Disease	1/55	0.053611121517600016	0.08816051094005335	0	0	19.42105263157895	56.82597555721978	TIMP1
Dendritic Cell Activation in Systemic Lupus Erythematosis	1/55	0.053611121517600016	0.08816051094005335	0	0	19.42105263157895	56.82597555721978	NLRP1
Proteins Involved in Diffuse Large-B-Cell Lymphoma	1/61	0.05929155559255767	0.09286250737518137	0	0	17.473684210526315	49.3681970360476	TIMP1
Proteins Involved in Periodontitis	1/61	0.05929155559255767	0.09286250737518137	0	0	17.473684210526315	49.3681970360476	TIMP1
Neutrophil Degranulation via FPR1 Signaling	1/62	0.06023513991903656	0.09286250737518137	0	0	17.186367558239862	48.28508895429952	LYZ
Cardiomyocyte Hypertrophy	1/65	0.06306050110792741	0.0952342261629924	0	0	16.37828947368421	45.26403459739593	TIMP1
Skin Fibrosis	1/67	0.06493959018370567	0.09558738392851555	0	0	15.880382775119617	43.421696050712754	TIMP1
Proteins Involved in Medulloblastoma	1/68	0.06587779162640937	0.09558738392851555	0	0	15.642576590730558	42.547087131862945	CDH2
Dilated Cardiomyopathy	1/70	0.06775151239299053	0.09641561379002499	0	0	15.187643020594965	40.88374528633187	TIMP1
Myocardial Infarction	1/74	0.07148824794328613	0.09796537681116989	0	0	14.352559480894016	37.865241152955655	TIMP1
TAM Receptor Signaling Activation in Cancer	1/74	0.07148824794328613	0.09796537681116989	0	0	14.352559480894016	37.865241152955655	CDH2
TGFB Family in Epithelial to Mesenchymal Transition in Cancer	1/80	0.07706668285007108	0.10368971874373199	0	0	13.258494337108594	33.982637627801715	CDH2
Hypertrophic Cardiomyopathy	1/89	0.08537467354402693	0.11203000925213734	0	0	11.897129186602871	29.27533461302574	TIMP1
Epithelial to Mesenchymal Transition in Cancer: Overview	1/90	0.0862933855050247	0.11203000925213734	0	0	11.762862211709049	28.81903981668561	CDH2
Proteins Involved in Pancreatic Cancer	1/94	0.08995947412374057	0.11477588077856557	0	0	11.254668930390492	27.105699605992406	CDH2
Proteins Involved in Huntington Disease	1/98	0.09361158601957499	0.11741114178726354	0	0	10.788388497015735	25.553389086720664	CDH2
Proteins with Altered Expression in Cancer Metastases	1/106	0.10087408130420863	0.12441136694185732	0	0	9.962406015037594	22.852586421851232	CDH2
Proteins Involved in Hepatocellular Carcinoma	1/130	0.12233134010183622	0.14840195356616198	0	0	8.099143206854345	17.016478165448806	AFP
Proteins Involved in Ulcerative Colitis	1/141	0.1320025081276732	0.15755138066851318	0	0	7.458646616541353	15.10326978018187	LYZ
Melanoma	1/145	0.13549412888576123	0.15915183392930685	0	0	7.25	14.491495524216843	CDH2
Proteins Involved in Pulmonary Hypertension	1/165	0.15275300951035142	0.17584765555471984	0	0	6.359435173299102	11.948952474473323	TIMP1
Proteins Involved in Dilated Cardiomyopathy	1/167	0.15446077852779447	0.17584765555471984	0	0	6.2821813570069756	11.733953045855854	CDH2
Proteins Involved in Chronic Obstructive Pulmonary Disease	1/170	0.15701630168872455	0.1760485806812972	0	0	6.169729056368732	11.422671213025856	TIMP1
Proteins Involved in Glioblastoma	1/178	0.16379520666899233	0.18090813870903633	0	0	5.888492417484389	10.653097581617864	TIMP1
Proteins Involved in non-Alcoholic Fatty Liver Disease	1/186	0.17052230350593933	0.18556838910940454	0	0	5.631578947368421	9.961639057655574	APOC3
Proteins Involved in Myocarditis	1/207	0.18793718426113282	0.20155582080179463	0	0	5.052120592743996	8.445364749744975	TIMP1
Proteins Involved in Neuroblastoma	1/216	0.19529387623918876	0.20645352630999955	0	0	4.83843329253366	7.902370194053823	CDH2
Proteins Involved in Melanoma	1/238	0.21301128338440986	0.2220117601471314	0	0	4.384410393071286	6.780096694326777	CDH2
Proteins Involved in Endometriosis	1/256	0.22723106437775764	0.23354303838825088	0	0	4.071207430340557	6.032665804717162	TIMP1
Proteins Involved in Epilepsy	1/270	0.23812178632954015	0.241383728608027	0	0	3.856583838779104	5.5340937924214195	NRP2
Proteins Involved in Glioma	1/290	0.2534273061580076	0.2534273061580076	0	0	3.5860498998360955	4.922492728864104	NDRG1

## Sheet: Table S4E
Jensen DISEASES Enrichr analysis, where text mining was applied to identify associations between genes (TOP20 DEGs from gRNA-1) and human diseases.
Term	Overlap	P-value	Adjusted P-value	Old P-value	Old Adjusted P-value	Odds Ratio	Combined Score	Genes
Muckle-Wells syndrome	2/10	4.2545300346497585E-5	0.003488714628412802	0	0	277.3888888888889	2791.9028448786567	NLRP1;LYZ
Spina bifida	2/37	6.195695304718364E-4	0.019632185015706714	0	0	63.317460317460316	467.69351055771176	FKBP8;AFP
Lactic acidosis	2/42	7.985794740225155E-4	0.019632185015706714	0	0	55.388888888888886	395.07100210657006	G6PC;PCK1
Hepatitis	2/46	9.576675617417909E-4	0.019632185015706714	0	0	50.343434343434346	349.9377081556704	AFP;TIMP1
Fatty liver disease	2/85	0.0032270347482887224	0.0449199898242948	0	0	26.635876840696117	152.78849293856263	APOC3;PCK1
Multiple epiphyseal dysplasia	1/5	0.00499044069595166	0.0449199898242948	0	0	262.8421052631579	1393.123889480945	MATN3
Hyperglycemia	2/108	0.005151574844877637	0.0449199898242948	0	0	20.832285115303982	109.75391117798864	G6PC;PCK1
Liver neoplasm	1/6	0.0059856908667451705	0.0449199898242948	0	0	210.26315789473685	1076.2074808846232	AFP
Lung disease	2/119	0.00621880080268648	0.0449199898242948	0	0	18.863247863247864	95.82866034621067	TIMP1;LYZ
Thrombophlebitis	1/7	0.006979995894180786	0.0449199898242948	0	0	175.21052631578948	869.8689177892479	FGG
Portal vein thrombosis	1/8	0.0079733565142536	0.0449199898242948	0	0	150.17293233082708	725.5830081396662	AFP
Congenital afibrinogenemia	1/8	0.0079733565142536	0.0449199898242948	0	0	150.17293233082708	725.5830081396662	FGG
Gastroschisis	1/9	0.008965773496317424	0.0449199898242948	0	0	131.39473684210526	619.439581424405	AFP
Spondyloepimetaphyseal dysplasia	1/9	0.008965773496317424	0.0449199898242948	0	0	131.39473684210526	619.439581424405	MATN3
Esophageal varix	1/9	0.008965773496317424	0.0449199898242948	0	0	131.39473684210526	619.439581424405	AFP
Fissured tongue	1/9	0.008965773496317424	0.0449199898242948	0	0	131.39473684210526	619.439581424405	TNNI2
Tyrosinemia	1/11	0.010947779702855981	0.0449199898242948	0	0	105.10526315789474	474.5101770765117	AFP
Familial Mediterranean fever	1/11	0.010947779702855981	0.0449199898242948	0	0	105.10526315789474	474.5101770765117	LYZ
Histiocytosis	1/11	0.010947779702855981	0.0449199898242948	0	0	105.10526315789474	474.5101770765117	LYZ
Cystic lymphangioma	1/12	0.011937370540334344	0.0449199898242948	0	0	95.54545454545455	423.0830518492731	AFP
Hepatic encephalopathy	1/13	0.01292602095289387	0.0449199898242948	0	0	87.57894736842105	380.83817987374294	AFP
Pseudoachondroplasia	1/13	0.01292602095289387	0.0449199898242948	0	0	87.57894736842105	380.83817987374294	MATN3
Edwards syndrome	1/14	0.013913731760820029	0.0449199898242948	0	0	80.83805668016194	345.57291333057793	AFP
Placental abruption	1/14	0.013913731760820029	0.0449199898242948	0	0	80.83805668016194	345.57291333057793	AFP
Patau syndrome	1/14	0.013913731760820029	0.0449199898242948	0	0	80.83805668016194	345.57291333057793	AFP
Arthritis	2/186	0.014642007150812004	0.0449199898242948	0	0	11.954106280193237	50.49247947405065	TIMP1;LYZ
Cutaneous fibrous histiocytoma	1/15	0.014900503788898576	0.0449199898242948	0	0	75.06015037593986	315.7300332957057	LYZ
Varicose veins	1/16	0.015886337864689626	0.0449199898242948	0	0	70.05263157894737	290.1787210723924	AFP
Multiple pterygium syndrome	1/16	0.015886337864689626	0.0449199898242948	0	0	70.05263157894737	290.1787210723924	TNNI2
Dentin dysplasia	1/18	0.017855195476470426	0.046436157758143776	0	0	61.804953560371516	248.79341471282055	MEP1A
Telangiectasis	1/18	0.017855195476470426	0.046436157758143776	0	0	61.804953560371516	248.79341471282055	AFP
Oligohydramnios	1/19	0.018838220672014273	0.046436157758143776	0	0	58.36842105263158	231.83163218032678	AFP
Glycogen storage disease	1/19	0.018838220672014273	0.046436157758143776	0	0	58.36842105263158	231.83163218032678	G6PC
Portal hypertension	1/20	0.019820311238232097	0.046436157758143776	0	0	55.29362880886426	216.80897525048422	AFP
Diastrophic dysplasia	1/20	0.019820311238232097	0.046436157758143776	0	0	55.29362880886426	216.80897525048422	MATN3
Chromosome 1p36 deletion syndrome	1/21	0.020801468010995312	0.047381121580600434	0	0	52.526315789473685	203.4203291515269	TNNI2
Ureteral disease	1/22	0.02178169181492411	0.048272938616858836	0	0	50.02255639097744	191.42059056605152	TIMP1
Omphalocele	1/23	0.02276098349039011	0.04859656297697686	0	0	47.74641148325359	180.61070687273846	AFP
Cutis laxa	1/24	0.023739343866497245	0.04859656297697686	0	0	45.66819221967963	170.827422984315	APOC3
Peripheral neuropathy	1/25	0.02471677377849272	0.04859656297697686	0	0	43.76315789473684	161.93563879493826	NDRG1
Lymphedema	1/25	0.02471677377849272	0.04859656297697686	0	0	43.76315789473684	161.93563879493826	NRP2
Polyhydramnios	1/26	0.025693274055310834	0.04859656297697686	0	0	42.01052631578948	153.82263569148483	AFP
Liver disease	1/26	0.025693274055310834	0.04859656297697686	0	0	42.01052631578948	153.82263569148483	CDH2
Addison's disease	1/27	0.02666884553614584	0.04859656297697686	0	0	40.392712550607285	146.39366123411943	NLRP1
Amyloidosis	1/27	0.02666884553614584	0.04859656297697686	0	0	40.392712550607285	146.39366123411943	LYZ
Turner syndrome	1/28	0.02764348904824574	0.049277523955568496	0	0	38.89473684210526	139.56851455439977	AFP
Hepatocellular carcinoma	1/29	0.028617205427454835	0.049517951658486166	0	0	37.50375939849624	133.2788782141628	G6PC
Hyperuricemia	1/30	0.02958999550324173	0.049517951658486166	0	0	36.208711433756804	127.46621354176987	G6PC
Hemangioma	1/30	0.02958999550324173	0.049517951658486166	0	0	36.208711433756804	127.46621354176987	AFP
Degenerative disc disease	1/33	0.03250281622696285	0.05225943001197948	0	0	32.80921052631579	112.41841533087528	TIMP1
Clubfoot	1/33	0.03250281622696285	0.05225943001197948	0	0	32.80921052631579	112.41841533087528	TNNI2
Uveitis	1/36	0.0354073301248565	0.055834635966119865	0	0	29.992481203007518	100.19997336732251	LYZ
Periodontal disease	1/37	0.03637365932928062	0.05627622764152851	0	0	29.157894736842106	96.62665093408293	TIMP1
Kidney failure	1/40	0.039267132268101	0.059627867518227455	0	0	26.910931174089068	87.12057233834933	APOC3
Skin disease	1/41	0.040229787776673645	0.05997895632158616	0	0	26.236842105263158	84.30284540999916	LYZ
pre-eclampsia	1/45	0.044071254437806	0.062307635584484336	0	0	23.84688995215311	74.44873932423765	AFP
Distal arthrogryposis	1/45	0.044071254437806	0.062307635584484336	0	0	23.84688995215311	74.44873932423765	TNNI2
Keratoconus	1/45	0.044071254437806	0.062307635584484336	0	0	23.84688995215311	74.44873932423765	TIMP1
Charcot-Marie-Tooth disease	1/51	0.04980607892472869	0.06922200799708056	0	0	20.978947368421053	62.92883309083605	NDRG1
Atherosclerosis	1/52	0.05075869973655116	0.06937022297328659	0	0	20.56656346749226	61.30218505418602	FGG
Hyperinsulinism	1/54	0.05266122021570595	0.07079049274898176	0	0	19.788480635551142	58.25483230121243	G6PC
Hydrocephalus	1/57	0.055508210323564476	0.0734140846214885	0	0	18.725563909774436	54.1398060702703	AFP
Vasculitis	1/58	0.05645539946213541	0.07348163104595402	0	0	18.39612188365651	52.87605301742885	LYZ
Cholestasis	1/67	0.06493959018370567	0.08320384992287289	0	0	15.880382775119617	43.421696050712754	AFP
Cerebellar ataxia	1/69	0.06681509876037244	0.08428981689770061	0	0	15.411764705882353	41.70155664670343	AFP
Neutropenia	1/72	0.0696216623496152	0.08649964110103707	0	0	14.758339510748703	39.326245034816516	G6PC
Hypoglycemia	1/74	0.07148824794328613	0.08749307957238005	0	0	14.352559480894016	37.865241152955655	G6PC
Lupus erythematosus	1/77	0.0742814572247087	0.08957469841803108	0	0	13.78393351800554	35.8367650118558	LYZ
Neuropathy	1/89	0.08537467354402693	0.10001033186586013	0	0	11.897129186602871	29.27533461302574	NDRG1
Down syndrome	1/89	0.08537467354402693	0.10001033186586013	0	0	11.897129186602871	29.27533461302574	AFP
Ulcerative colitis	1/115	0.10897830352246207	0.12586226604002662	0	0	9.171745152354571	20.330149616722807	LSP1
Bipolar disorder	1/124	0.11701310021259619	0.13326491968656787	0	0	8.496790757381259	18.229604422217157	CDH2
Osteoporosis	1/130	0.12233134010183622	0.13741328614178863	0	0	8.099143206854345	17.016478165448806	CDH2
Coronary artery disease	1/205	0.18629370941227447	0.2064335698892771	0	0	5.102167182662539	8.573838716448728	APOC3
Cardiovascular system disease	1/246	0.21936160457286322	0.23838431665950643	0	0	4.23952738990333	6.431506127760009	CDH2
Crohn's disease	1/248	0.22094156178198157	0.23838431665950643	0	0	4.204773066268912	6.348606210482242	LSP1
Neurodegenerative disease	1/293	0.2556977844799147	0.2723015367188702	0	0	3.548666186012978	4.839525666532396	NDRG1
Carcinoma	13/11318	0.2999907364701908	0.3153748768019955	0	0	1.425096354331206	1.715821259580087	HIST1H2BM;NRP2;G6PC;FGG;ACSM2A;UNC93A;NDRG1;CDH2;MEP1A;FKBP8;NLRP1;PCK1;MATN3
Lung cancer	1/400	0.33252100264720913	0.34514838249457147	0	0	2.5829046299960425	2.84391296737124	CDH2
Breast cancer	1/434	0.3553115860525164	0.3641943757038293	0	0	2.3759572140512946	2.458545884252935	LSP1
Liver cancer	1/597	0.4546802398320562	0.46029357612627914	0	0	1.7117626280466267	1.3491443336053381	G6PC
Kidney cancer	2/2584	0.7507603532145383	0.7507603532145383	0	0	0.7486874946208796	0.2146253319706414	CDH2;NLRP1
